# Supplementary material for: Examining the influence of global smoking prevalence on stroke mortality: insights from 27 countries across income strata
Source: BMC Public Health. 2024 Mar 19;24:857. doi: 10.1186/s12889-024-18250-1 (PMC10953178; doi:10.1186/s12889-024-18250-1)
Supplement: Supplementary file 1 — Supplementary Material 1 [file 12889_2024_18250_MOESM1_ESM.xlsx]

## Sheet: Sheet1
S1 Appendix. Dataset
Country	incomegroup	Year	GDP	SDR
Afghanistan	Low income	1990	31.1864	198.56
Afghanistan	Low income	1991	32.945	197.65
Afghanistan	Low income	1992	35.3219	197.28
Afghanistan	Low income	1993	37.7146	198.97
Afghanistan	Low income	1994	40.0018	201.59
Afghanistan	Low income	1995	42.5189	203.12
Afghanistan	Low income	1996	45.2789	204.76
Afghanistan	Low income	1997	48.1684	206.31
Afghanistan	Low income	1998	50.7587	207.7
Afghanistan	Low income	1999	53.6551	209.69
Afghanistan	Low income	2000	56.613	211.06
Afghanistan	Low income	2001	60.1719	211.6
Afghanistan	Low income	2002	64.4183	207.73
Afghanistan	Low income	2003	68.544	204.84
Afghanistan	Low income	2004	72.46	202.31
Afghanistan	Low income	2005	76.2297	198.93
Afghanistan	Low income	2006	79.7756	195.58
Afghanistan	Low income	2007	83.3378	191.82
Afghanistan	Low income	2008	86.6543	188.27
Afghanistan	Low income	2009	89.4242	184.26
Afghanistan	Low income	2010	92.0205	180.32
Afghanistan	Low income	2011	94.2509	176.98
Afghanistan	Low income	2012	95.6418	173.94
Afghanistan	Low income	2013	96.8495	170.65
Afghanistan	Low income	2014	98.1759	168.34
Afghanistan	Low income	2015	99.3432	166.95
Afghanistan	Low income	2016	99.6517	165.13
Afghanistan	Low income	2017	99.877	164.26
Afghanistan	Low income	2018	99.9333	163.1
Afghanistan	Low income	2019	99.8427	161.51
Albania	Upper middle income	1990	242.3	176.25
Albania	Upper middle income	1991	241.393	179.35
Albania	Upper middle income	1992	240.468	171.95
Albania	Upper middle income	1993	239.559	164.2
Albania	Upper middle income	1994	238.741	154.27
Albania	Upper middle income	1995	238.189	159.28
Albania	Upper middle income	1996	238.039	163.95
Albania	Upper middle income	1997	239.075	165.06
Albania	Upper middle income	1998	240.34	164.69
Albania	Upper middle income	1999	239.588	165.73
Albania	Upper middle income	2000	239.088	163.46
Albania	Upper middle income	2001	240.025	156.79
Albania	Upper middle income	2002	241.55	163.26
Albania	Upper middle income	2003	243.618	173.49
Albania	Upper middle income	2004	247.145	172.6
Albania	Upper middle income	2005	252.714	168.43
Albania	Upper middle income	2006	260.273	158.44
Albania	Upper middle income	2007	268.609	149.31
Albania	Upper middle income	2008	277.393	148.49
Albania	Upper middle income	2009	286.615	144.26
Albania	Upper middle income	2010	294.646	141.01
Albania	Upper middle income	2011	300.485	141.13
Albania	Upper middle income	2012	304.963	140.14
Albania	Upper middle income	2013	308.558	139.67
Albania	Upper middle income	2014	311.249	140.46
Albania	Upper middle income	2015	313.677	141.21
Albania	Upper middle income	2016	315.482	139.95
Albania	Upper middle income	2017	316.613	138.61
Albania	Upper middle income	2018	316.737	137.32
Albania	Upper middle income	2019	316.201	136.03
Algeria	Lower middle income	1990	188.901	179.37
Algeria	Lower middle income	1991	187.312	169.73
Algeria	Lower middle income	1992	185.758	165.69
Algeria	Lower middle income	1993	184.059	162.48
Algeria	Lower middle income	1994	182.19	160.29
Algeria	Lower middle income	1995	180.127	157.59
Algeria	Lower middle income	1996	178.157	154.62
Algeria	Lower middle income	1997	176.346	151.91
Algeria	Lower middle income	1998	174.737	148.57
Algeria	Lower middle income	1999	173.379	147.36
Algeria	Lower middle income	2000	172.107	144.44
Algeria	Lower middle income	2001	170.938	141.15
Algeria	Lower middle income	2002	170.038	137.82
Algeria	Lower middle income	2003	168.784	133.9
Algeria	Lower middle income	2004	168.057	130.7
Algeria	Lower middle income	2005	167.861	127.63
Algeria	Lower middle income	2006	167.538	124.59
Algeria	Lower middle income	2007	167.667	121.81
Algeria	Lower middle income	2008	167.924	119.33
Algeria	Lower middle income	2009	168.408	117.18
Algeria	Lower middle income	2010	168.954	115.23
Algeria	Lower middle income	2011	169.451	113.92
Algeria	Lower middle income	2012	169.913	111.98
Algeria	Lower middle income	2013	170.335	109.56
Algeria	Lower middle income	2014	170.709	108.31
Algeria	Lower middle income	2015	171.036	107.3
Algeria	Lower middle income	2016	171.364	104.98
Algeria	Lower middle income	2017	172.296	103.38
Algeria	Lower middle income	2018	173.14	102.51
Algeria	Lower middle income	2019	173.884	101.48
American Samoa	Upper middle income	1990	340.078	132.91
American Samoa	Upper middle income	1991	340.134	133.01
American Samoa	Upper middle income	1992	339.961	132.4
American Samoa	Upper middle income	1993	339.987	130.54
American Samoa	Upper middle income	1994	340.266	128.75
American Samoa	Upper middle income	1995	340.554	126.97
American Samoa	Upper middle income	1996	340.593	125.56
American Samoa	Upper middle income	1997	340.46	124.64
American Samoa	Upper middle income	1998	340.299	124.32
American Samoa	Upper middle income	1999	340.106	125.77
American Samoa	Upper middle income	2000	339.825	120.25
American Samoa	Upper middle income	2001	339.113	116.16
American Samoa	Upper middle income	2002	337.875	111.81
American Samoa	Upper middle income	2003	336.691	108.69
American Samoa	Upper middle income	2004	335.402	105.39
American Samoa	Upper middle income	2005	333.518	103.59
American Samoa	Upper middle income	2006	331.607	103.06
American Samoa	Upper middle income	2007	329.562	101.35
American Samoa	Upper middle income	2008	327.381	101.1
American Samoa	Upper middle income	2009	325.7	100.69
American Samoa	Upper middle income	2010	324.438	100.64
American Samoa	Upper middle income	2011	323.134	100.24
American Samoa	Upper middle income	2012	322.374	100.06
American Samoa	Upper middle income	2013	321.688	100.42
American Samoa	Upper middle income	2014	321.279	100.56
American Samoa	Upper middle income	2015	321.185	100.38
American Samoa	Upper middle income	2016	321.001	100.41
American Samoa	Upper middle income	2017	321.096	100.16
American Samoa	Upper middle income	2018	321.29	99.71
American Samoa	Upper middle income	2019	321.557	99.1
Andorra	High income	1990	366.421	39.11
Andorra	High income	1991	365.451	38.33
Andorra	High income	1992	363.408	37.75
Andorra	High income	1993	362.116	36.41
Andorra	High income	1994	359.006	35.39
Andorra	High income	1995	355.46	34.07
Andorra	High income	1996	352.313	32.95
Andorra	High income	1997	349.277	31.67
Andorra	High income	1998	346.004	30.5
Andorra	High income	1999	342.335	29.53
Andorra	High income	2000	338.111	28.73
Andorra	High income	2001	333.875	28.03
Andorra	High income	2002	329.867	27.33
Andorra	High income	2003	327.013	26.59
Andorra	High income	2004	324.042	26.27
Andorra	High income	2005	320.001	25.7
Andorra	High income	2006	316.468	25.3
Andorra	High income	2007	312.759	24.68
Andorra	High income	2008	309.017	24.4
Andorra	High income	2009	304.837	24.35
Andorra	High income	2010	300.874	24.22
Andorra	High income	2011	295.055	24.24
Andorra	High income	2012	291.561	24
Andorra	High income	2013	288.463	23.92
Andorra	High income	2014	285.997	23.74
Andorra	High income	2015	283.667	23.63
Andorra	High income	2016	281.662	23.5
Andorra	High income	2017	280.615	23.33
Andorra	High income	2018	280.085	23.17
Andorra	High income	2019	279.814	22.98
Angola	Lower middle income	1990	124.647	150.61
Angola	Lower middle income	1991	123.577	150.33
Angola	Lower middle income	1992	122.024	150.47
Angola	Lower middle income	1993	120.05	151.53
Angola	Lower middle income	1994	117.767	152.18
Angola	Lower middle income	1995	115.348	151.37
Angola	Lower middle income	1996	112.872	149.02
Angola	Lower middle income	1997	110.435	148.01
Angola	Lower middle income	1998	108.109	148.7
Angola	Lower middle income	1999	105.987	149.03
Angola	Lower middle income	2000	104.199	148.06
Angola	Lower middle income	2001	102.751	144.96
Angola	Lower middle income	2002	101.549	142.14
Angola	Lower middle income	2003	100.679	141.27
Angola	Lower middle income	2004	100.041	141.68
Angola	Lower middle income	2005	99.7264	138.16
Angola	Lower middle income	2006	99.7231	136.84
Angola	Lower middle income	2007	99.8098	133.61
Angola	Lower middle income	2008	99.9525	132.78
Angola	Lower middle income	2009	100.251	131.15
Angola	Lower middle income	2010	100.627	129.27
Angola	Lower middle income	2011	101.013	127.61
Angola	Lower middle income	2012	101.125	125.95
Angola	Lower middle income	2013	101.185	123.57
Angola	Lower middle income	2014	101.125	119.55
Angola	Lower middle income	2015	101.053	118.34
Angola	Lower middle income	2016	101.287	116.82
Angola	Lower middle income	2017	101.516	116.15
Angola	Lower middle income	2018	101.729	116.02
Angola	Lower middle income	2019	101.914	116.19
Antigua and Barbuda	High income	1990	68.0473	107.02
Antigua and Barbuda	High income	1991	69.393	107.69
Antigua and Barbuda	High income	1992	70.5727	108.63
Antigua and Barbuda	High income	1993	71.6795	115.37
Antigua and Barbuda	High income	1994	72.7051	115.57
Antigua and Barbuda	High income	1995	73.6353	114.42
Antigua and Barbuda	High income	1996	74.3199	104.08
Antigua and Barbuda	High income	1997	74.671	101.58
Antigua and Barbuda	High income	1998	75.1463	98.99
Antigua and Barbuda	High income	1999	75.5074	95.57
Antigua and Barbuda	High income	2000	75.7171	91.01
Antigua and Barbuda	High income	2001	75.7041	87.24
Antigua and Barbuda	High income	2002	75.6673	83.72
Antigua and Barbuda	High income	2003	75.5941	80.96
Antigua and Barbuda	High income	2004	76.5478	79.06
Antigua and Barbuda	High income	2005	77.5425	76.45
Antigua and Barbuda	High income	2006	78.6786	75.99
Antigua and Barbuda	High income	2007	79.6665	82.13
Antigua and Barbuda	High income	2008	80.6927	80.63
Antigua and Barbuda	High income	2009	81.7506	74.51
Antigua and Barbuda	High income	2010	83.6376	74.6
Antigua and Barbuda	High income	2011	85.6036	74.58
Antigua and Barbuda	High income	2012	86.4269	73.6
Antigua and Barbuda	High income	2013	87.1045	73.97
Antigua and Barbuda	High income	2014	87.7048	75.36
Antigua and Barbuda	High income	2015	88.1736	75.15
Antigua and Barbuda	High income	2016	88.5756	75.06
Antigua and Barbuda	High income	2017	88.8543	74.18
Antigua and Barbuda	High income	2018	89.0482	73.21
Antigua and Barbuda	High income	2019	89.1821	72.47
Argentina	Upper middle income	1990	303.641	101.23
Argentina	Upper middle income	1991	300.988	98.04
Argentina	Upper middle income	1992	298.927	96.41
Argentina	Upper middle income	1993	297.089	92.55
Argentina	Upper middle income	1994	295.398	87.36
Argentina	Upper middle income	1995	293.833	84.78
Argentina	Upper middle income	1996	292.449	81.75
Argentina	Upper middle income	1997	291.139	78.77
Argentina	Upper middle income	1998	289.705	77.15
Argentina	Upper middle income	1999	288.164	75.15
Argentina	Upper middle income	2000	286.444	70.41
Argentina	Upper middle income	2001	284.928	68.43
Argentina	Upper middle income	2002	283.384	67.57
Argentina	Upper middle income	2003	281.959	66.37
Argentina	Upper middle income	2004	280.307	62.42
Argentina	Upper middle income	2005	277.93	58.52
Argentina	Upper middle income	2006	275.106	56.07
Argentina	Upper middle income	2007	270.868	55.05
Argentina	Upper middle income	2008	266.797	51.54
Argentina	Upper middle income	2009	262.909	49.94
Argentina	Upper middle income	2010	259.402	49.22
Argentina	Upper middle income	2011	255.844	48.09
Argentina	Upper middle income	2012	252.352	47.09
Argentina	Upper middle income	2013	249.699	46.65
Argentina	Upper middle income	2014	247.407	46.22
Argentina	Upper middle income	2015	245.475	46.71
Argentina	Upper middle income	2016	244.058	48.43
Argentina	Upper middle income	2017	243.213	48.82
Argentina	Upper middle income	2018	243.118	47.63
Argentina	Upper middle income	2019	243.252	47.31
Armenia	Upper middle income	1990	305.261	125.39
Armenia	Upper middle income	1991	303.684	131.75
Armenia	Upper middle income	1992	302.045	146.86
Armenia	Upper middle income	1993	300.374	154.76
Armenia	Upper middle income	1994	298.746	145.77
Armenia	Upper middle income	1995	297.212	141.71
Armenia	Upper middle income	1996	295.986	140.52
Armenia	Upper middle income	1997	295.003	132.32
Armenia	Upper middle income	1998	294.289	128.85
Armenia	Upper middle income	1999	293.891	127.87
Armenia	Upper middle income	2000	293.555	125.26
Armenia	Upper middle income	2001	293.014	127.28
Armenia	Upper middle income	2002	292.537	128.66
Armenia	Upper middle income	2003	292.105	128.9
Armenia	Upper middle income	2004	291.774	123.61
Armenia	Upper middle income	2005	291.012	119.53
Armenia	Upper middle income	2006	289.688	116.16
Armenia	Upper middle income	2007	288.405	108.89
Armenia	Upper middle income	2008	286.943	106.56
Armenia	Upper middle income	2009	285.582	100.81
Armenia	Upper middle income	2010	284.716	94.69
Armenia	Upper middle income	2011	283.515	88.44
Armenia	Upper middle income	2012	282.682	80.68
Armenia	Upper middle income	2013	281.726	73.92
Armenia	Upper middle income	2014	280.857	70.67
Armenia	Upper middle income	2015	280.158	68.73
Armenia	Upper middle income	2016	279.664	66.38
Armenia	Upper middle income	2017	279.412	67.04
Armenia	Upper middle income	2018	279.291	67.29
Armenia	Upper middle income	2019	279.252	67.24
Australia	High income	1990	293.025	62.72
Australia	High income	1991	288.334	59.77
Australia	High income	1992	283.942	58.66
Australia	High income	1993	279.455	57.11
Australia	High income	1994	274.664	56.91
Australia	High income	1995	269.837	55.1
Australia	High income	1996	264.325	53.52
Australia	High income	1997	258.634	51.06
Australia	High income	1998	252.945	48.98
Australia	High income	1999	247.446	47.03
Australia	High income	2000	242.342	45.46
Australia	High income	2001	237.426	43.68
Australia	High income	2002	232.552	42.66
Australia	High income	2003	227.447	40.82
Australia	High income	2004	221.979	38.51
Australia	High income	2005	216.243	36.41
Australia	High income	2006	210.167	35.02
Australia	High income	2007	203.85	34.37
Australia	High income	2008	197.628	33.51
Australia	High income	2009	191.333	31.86
Australia	High income	2010	185.136	30.51
Australia	High income	2011	179.34	29.61
Australia	High income	2012	173.823	28.22
Australia	High income	2013	168.905	27.09
Australia	High income	2014	164.471	26.74
Australia	High income	2015	160.663	26.55
Australia	High income	2016	157.507	25.79
Australia	High income	2017	155.527	25.8
Australia	High income	2018	154.499	26.16
Australia	High income	2019	153.794	26.19
Austria	High income	1990	353.89	87.28
Austria	High income	1991	357.914	83.7
Austria	High income	1992	361.935	79.87
Austria	High income	1993	366.076	76.29
Austria	High income	1994	370.158	72.64
Austria	High income	1995	374.11	70.15
Austria	High income	1996	377.529	68.72
Austria	High income	1997	380.587	65.56
Austria	High income	1998	383.63	62.95
Austria	High income	1999	385.675	59.97
Austria	High income	2000	385.835	55.69
Austria	High income	2001	384.675	51.38
Austria	High income	2002	382.01	48.82
Austria	High income	2003	377.745	45.55
Austria	High income	2004	372.403	40.86
Austria	High income	2005	365.848	38.08
Austria	High income	2006	358.926	35.46
Austria	High income	2007	352.791	33.75
Austria	High income	2008	346.92	32.21
Austria	High income	2009	341.364	31.01
Austria	High income	2010	336.303	29.37
Austria	High income	2011	331.848	28.33
Austria	High income	2012	327.537	27.74
Austria	High income	2013	323.664	27
Austria	High income	2014	320.026	26.29
Austria	High income	2015	317.354	25.95
Austria	High income	2016	315.082	25.16
Austria	High income	2017	313.158	24.47
Austria	High income	2018	312.047	24.57
Austria	High income	2019	311.283	24.64
Azerbaijan	Upper middle income	1990	217.749	120.44
Azerbaijan	Upper middle income	1991	218.124	121.13
Azerbaijan	Upper middle income	1992	218.39	126
Azerbaijan	Upper middle income	1993	218.77	132.42
Azerbaijan	Upper middle income	1994	219.339	138.83
Azerbaijan	Upper middle income	1995	219.98	137.25
Azerbaijan	Upper middle income	1996	220.946	134.2
Azerbaijan	Upper middle income	1997	222.43	131.66
Azerbaijan	Upper middle income	1998	224.084	131.67
Azerbaijan	Upper middle income	1999	225.521	133.32
Azerbaijan	Upper middle income	2000	226.945	136.2
Azerbaijan	Upper middle income	2001	228.256	138.2
Azerbaijan	Upper middle income	2002	229.824	147.43
Azerbaijan	Upper middle income	2003	231.691	162.15
Azerbaijan	Upper middle income	2004	233.636	175.55
Azerbaijan	Upper middle income	2005	235.458	190.3
Azerbaijan	Upper middle income	2006	237.046	202.47
Azerbaijan	Upper middle income	2007	237.293	213.41
Azerbaijan	Upper middle income	2008	236.272	208.67
Azerbaijan	Upper middle income	2009	234.677	206.22
Azerbaijan	Upper middle income	2010	232.44	204.61
Azerbaijan	Upper middle income	2011	229.536	203.15
Azerbaijan	Upper middle income	2012	227.112	201.82
Azerbaijan	Upper middle income	2013	224.389	199.92
Azerbaijan	Upper middle income	2014	223.32	200.91
Azerbaijan	Upper middle income	2015	222.657	197.85
Azerbaijan	Upper middle income	2016	222.375	195.86
Azerbaijan	Upper middle income	2017	222.396	193.2
Azerbaijan	Upper middle income	2018	223.169	179.56
Azerbaijan	Upper middle income	2019	224.206	172.37
Bahamas	High income	1990	74.506	88.26
Bahamas	High income	1991	73.7195	86.32
Bahamas	High income	1992	72.8331	84.96
Bahamas	High income	1993	71.9204	84.76
Bahamas	High income	1994	71.0899	83.6
Bahamas	High income	1995	70.3919	81.8
Bahamas	High income	1996	69.8526	82.07
Bahamas	High income	1997	69.47	79.98
Bahamas	High income	1998	69.2444	77.72
Bahamas	High income	1999	69.0576	77.99
Bahamas	High income	2000	68.9164	72.46
Bahamas	High income	2001	68.8951	72.74
Bahamas	High income	2002	68.9825	69.65
Bahamas	High income	2003	69.1844	71.05
Bahamas	High income	2004	69.5701	71.45
Bahamas	High income	2005	69.9326	66.39
Bahamas	High income	2006	70.2211	64.78
Bahamas	High income	2007	70.4804	62.3
Bahamas	High income	2008	70.7874	63.38
Bahamas	High income	2009	71.1262	65.81
Bahamas	High income	2010	71.5396	64.96
Bahamas	High income	2011	71.9595	64.32
Bahamas	High income	2012	72.2767	63.37
Bahamas	High income	2013	72.4854	62.36
Bahamas	High income	2014	72.3939	61.4
Bahamas	High income	2015	72.1989	62.32
Bahamas	High income	2016	71.9736	62.58
Bahamas	High income	2017	71.6997	62.39
Bahamas	High income	2018	71.7404	62.54
Bahamas	High income	2019	71.7569	62.51
Bahrain	High income	1990	167.708	102.46
Bahrain	High income	1991	164.299	102.74
Bahrain	High income	1992	160.479	100.58
Bahrain	High income	1993	156.824	95.35
Bahrain	High income	1994	153.57	91.99
Bahrain	High income	1995	150.786	90.92
Bahrain	High income	1996	148.114	91.49
Bahrain	High income	1997	145.178	89.19
Bahrain	High income	1998	142.165	88.68
Bahrain	High income	1999	139.5	89.29
Bahrain	High income	2000	137.116	78.24
Bahrain	High income	2001	135.063	65.05
Bahrain	High income	2002	135.002	72.57
Bahrain	High income	2003	135.759	80.85
Bahrain	High income	2004	137.306	82.57
Bahrain	High income	2005	139.187	83.35
Bahrain	High income	2006	141.047	81.11
Bahrain	High income	2007	142.727	78.08
Bahrain	High income	2008	145.412	75.57
Bahrain	High income	2009	148.239	72.51
Bahrain	High income	2010	150.857	70.23
Bahrain	High income	2011	152.925	69.2
Bahrain	High income	2012	154.57	68.77
Bahrain	High income	2013	156.15	63.35
Bahrain	High income	2014	157.94	57.59
Bahrain	High income	2015	159.766	54.79
Bahrain	High income	2016	161.176	54.68
Bahrain	High income	2017	161.783	55.13
Bahrain	High income	2018	162.105	53.62
Bahrain	High income	2019	162.368	52.81
Bangladesh	Lower middle income	1990	281.486	181.38
Bangladesh	Lower middle income	1991	276.937	166.61
Bangladesh	Lower middle income	1992	272.693	167.35
Bangladesh	Lower middle income	1993	268.811	165.99
Bangladesh	Lower middle income	1994	265.145	165.22
Bangladesh	Lower middle income	1995	261.604	168.98
Bangladesh	Lower middle income	1996	257.797	167.55
Bangladesh	Lower middle income	1997	254.202	166.48
Bangladesh	Lower middle income	1998	250.984	171.4
Bangladesh	Lower middle income	1999	248.345	178.48
Bangladesh	Lower middle income	2000	246.42	185.8
Bangladesh	Lower middle income	2001	245.185	189.47
Bangladesh	Lower middle income	2002	244.632	198.59
Bangladesh	Lower middle income	2003	245.167	205.65
Bangladesh	Lower middle income	2004	245.592	207.52
Bangladesh	Lower middle income	2005	246.022	212.19
Bangladesh	Lower middle income	2006	246.459	217.74
Bangladesh	Lower middle income	2007	246.697	213.87
Bangladesh	Lower middle income	2008	246.889	205.64
Bangladesh	Lower middle income	2009	246.842	201.34
Bangladesh	Lower middle income	2010	246.083	199.75
Bangladesh	Lower middle income	2011	245.01	176.03
Bangladesh	Lower middle income	2012	243.499	156.04
Bangladesh	Lower middle income	2013	241.485	151.02
Bangladesh	Lower middle income	2014	239.03	152.3
Bangladesh	Lower middle income	2015	236.755	146.17
Bangladesh	Lower middle income	2016	234.593	142.5
Bangladesh	Lower middle income	2017	232.646	146.71
Bangladesh	Lower middle income	2018	231.506	143.39
Bangladesh	Lower middle income	2019	230.683	140.04
Barbados	High income	1990	103.721	104.89
Barbados	High income	1991	103.555	102.58
Barbados	High income	1992	103.504	104.22
Barbados	High income	1993	103.637	103.26
Barbados	High income	1994	103.965	102.09
Barbados	High income	1995	104.45	99.7
Barbados	High income	1996	105.027	95.62
Barbados	High income	1997	105.576	92.15
Barbados	High income	1998	106.04	86.83
Barbados	High income	1999	106.37	80.64
Barbados	High income	2000	106.459	77.6
Barbados	High income	2001	106.272	74.26
Barbados	High income	2002	105.888	74.58
Barbados	High income	2003	105.303	74.87
Barbados	High income	2004	104.604	72.86
Barbados	High income	2005	103.63	69.84
Barbados	High income	2006	102.276	69.06
Barbados	High income	2007	100.604	69.44
Barbados	High income	2008	99.1118	67.12
Barbados	High income	2009	97.6581	65.59
Barbados	High income	2010	96.3722	66.08
Barbados	High income	2011	95.2381	66.35
Barbados	High income	2012	93.935	65.41
Barbados	High income	2013	93.0707	65.48
Barbados	High income	2014	92.8321	65.48
Barbados	High income	2015	92.5379	65.39
Barbados	High income	2016	92.2026	65.23
Barbados	High income	2017	91.8025	65.08
Barbados	High income	2018	91.3597	65.36
Barbados	High income	2019	90.8698	66.7
Belarus	Upper middle income	1990	341.311	127.05
Belarus	Upper middle income	1991	340.102	132.41
Belarus	Upper middle income	1992	338.773	137.04
Belarus	Upper middle income	1993	337.283	149.41
Belarus	Upper middle income	1994	335.675	150.98
Belarus	Upper middle income	1995	334.033	155.46
Belarus	Upper middle income	1996	332.327	153.54
Belarus	Upper middle income	1997	330.66	156.14
Belarus	Upper middle income	1998	329.083	157.47
Belarus	Upper middle income	1999	327.567	159.55
Belarus	Upper middle income	2000	326.176	150.3
Belarus	Upper middle income	2001	324.524	154.94
Belarus	Upper middle income	2002	322.907	162.1
Belarus	Upper middle income	2003	321.889	156.24
Belarus	Upper middle income	2004	321.317	151.6
Belarus	Upper middle income	2005	321.343	152.1
Belarus	Upper middle income	2006	321.987	144.87
Belarus	Upper middle income	2007	323.198	135.9
Belarus	Upper middle income	2008	324.693	131.58
Belarus	Upper middle income	2009	326.922	130.14
Belarus	Upper middle income	2010	329.713	127.71
Belarus	Upper middle income	2011	334.995	127.45
Belarus	Upper middle income	2012	340.16	114.14
Belarus	Upper middle income	2013	344.467	110.68
Belarus	Upper middle income	2014	348.084	107.95
Belarus	Upper middle income	2015	350.958	106.23
Belarus	Upper middle income	2016	353.285	106.31
Belarus	Upper middle income	2017	355.094	106.33
Belarus	Upper middle income	2018	356.635	103.81
Belarus	Upper middle income	2019	357.815	103.32
Belgium	High income	1990	353.962	75.7
Belgium	High income	1991	350.682	72.2
Belgium	High income	1992	347.442	69.85
Belgium	High income	1993	344.182	68.04
Belgium	High income	1994	340.928	65.09
Belgium	High income	1995	337.542	62.52
Belgium	High income	1996	333.881	60.51
Belgium	High income	1997	330.068	58.93
Belgium	High income	1998	326.373	57.15
Belgium	High income	1999	322.532	55.48
Belgium	High income	2000	317.852	53.88
Belgium	High income	2001	312.736	52.22
Belgium	High income	2002	307.276	51.73
Belgium	High income	2003	301.46	50.71
Belgium	High income	2004	295.741	47.97
Belgium	High income	2005	290.091	45.94
Belgium	High income	2006	284.68	43.62
Belgium	High income	2007	279.52	42.66
Belgium	High income	2008	274.762	42.08
Belgium	High income	2009	270.107	40.21
Belgium	High income	2010	265.309	38.23
Belgium	High income	2011	260.34	36.91
Belgium	High income	2012	255.399	36.21
Belgium	High income	2013	250.789	35.17
Belgium	High income	2014	246.369	33.46
Belgium	High income	2015	242.036	33.34
Belgium	High income	2016	238.067	32.38
Belgium	High income	2017	234.708	32.38
Belgium	High income	2018	232.859	32.5
Belgium	High income	2019	231.57	32.63
Belize	Upper middle income	1990	131.753	75.41
Belize	Upper middle income	1991	129.217	69.65
Belize	Upper middle income	1992	126.966	68.23
Belize	Upper middle income	1993	125.12	68.55
Belize	Upper middle income	1994	123.562	69.5
Belize	Upper middle income	1995	122.292	71.09
Belize	Upper middle income	1996	121.326	75.87
Belize	Upper middle income	1997	120.596	80.72
Belize	Upper middle income	1998	120.224	85.63
Belize	Upper middle income	1999	120.292	87.75
Belize	Upper middle income	2000	120.62	87.25
Belize	Upper middle income	2001	121.391	76.19
Belize	Upper middle income	2002	122.464	69.26
Belize	Upper middle income	2003	123.446	66.2
Belize	Upper middle income	2004	125.292	65.06
Belize	Upper middle income	2005	127.456	63.41
Belize	Upper middle income	2006	129.083	64.07
Belize	Upper middle income	2007	130.314	62.56
Belize	Upper middle income	2008	130.841	58.97
Belize	Upper middle income	2009	131.112	59.03
Belize	Upper middle income	2010	131.364	59.02
Belize	Upper middle income	2011	131.522	57.94
Belize	Upper middle income	2012	131.609	55.65
Belize	Upper middle income	2013	131.697	55.08
Belize	Upper middle income	2014	131.962	55.88
Belize	Upper middle income	2015	132.006	55.59
Belize	Upper middle income	2016	132.029	54.73
Belize	Upper middle income	2017	132.057	54.28
Belize	Upper middle income	2018	132.104	55.49
Belize	Upper middle income	2019	132.139	55.47
Benin	Lower middle income	1990	101.787	142.11
Benin	Lower middle income	1991	100.489	141.7
Benin	Lower middle income	1992	99.4025	141.34
Benin	Lower middle income	1993	98.5244	140.9
Benin	Lower middle income	1994	97.7587	141.77
Benin	Lower middle income	1995	97.1244	142.53
Benin	Lower middle income	1996	96.7913	143.69
Benin	Lower middle income	1997	96.6821	142.89
Benin	Lower middle income	1998	96.6275	142.45
Benin	Lower middle income	1999	96.4783	141.9
Benin	Lower middle income	2000	96.1575	141.79
Benin	Lower middle income	2001	95.5058	139.25
Benin	Lower middle income	2002	94.3902	138.49
Benin	Lower middle income	2003	93.005	135.73
Benin	Lower middle income	2004	91.2909	133.68
Benin	Lower middle income	2005	89.2669	131.69
Benin	Lower middle income	2006	86.9473	131.08
Benin	Lower middle income	2007	82.9037	128.59
Benin	Lower middle income	2008	78.6797	128.89
Benin	Lower middle income	2009	74.5889	128.8
Benin	Lower middle income	2010	70.525	128.54
Benin	Lower middle income	2011	66.9414	128.46
Benin	Lower middle income	2012	64.4482	127.83
Benin	Lower middle income	2013	62.6711	126.8
Benin	Lower middle income	2014	61.6957	124.87
Benin	Lower middle income	2015	60.778	125.3
Benin	Lower middle income	2016	60.2167	123.17
Benin	Lower middle income	2017	59.7085	122.19
Benin	Lower middle income	2018	59.6088	119.65
Benin	Lower middle income	2019	59.6234	117.94
Bermuda	High income	1990	133.488	74.48
Bermuda	High income	1991	134.001	71.33
Bermuda	High income	1992	134.462	68.1
Bermuda	High income	1993	134.955	67.52
Bermuda	High income	1994	135.451	65.79
Bermuda	High income	1995	135.942	62.78
Bermuda	High income	1996	136.46	62.61
Bermuda	High income	1997	136.95	58.87
Bermuda	High income	1998	137.365	55.7
Bermuda	High income	1999	137.669	54.37
Bermuda	High income	2000	137.895	53.47
Bermuda	High income	2001	137.998	51.4
Bermuda	High income	2002	138.199	49.9
Bermuda	High income	2003	138.389	47.5
Bermuda	High income	2004	138.687	45.38
Bermuda	High income	2005	138.839	44.2
Bermuda	High income	2006	138.603	42.37
Bermuda	High income	2007	137.627	40.89
Bermuda	High income	2008	136.598	39.25
Bermuda	High income	2009	135.553	38.18
Bermuda	High income	2010	134.637	36.56
Bermuda	High income	2011	133.758	35.78
Bermuda	High income	2012	133.209	34.94
Bermuda	High income	2013	132.832	34.65
Bermuda	High income	2014	132.577	34.16
Bermuda	High income	2015	132.321	33.59
Bermuda	High income	2016	132.028	33
Bermuda	High income	2017	131.733	32.94
Bermuda	High income	2018	131.455	32.64
Bermuda	High income	2019	131.159	32.24
Bhutan	Lower middle income	1990	113.703	102.43
Bhutan	Lower middle income	1991	111.915	101.7
Bhutan	Lower middle income	1992	110.389	100.65
Bhutan	Lower middle income	1993	109.201	99.74
Bhutan	Lower middle income	1994	108.111	98.58
Bhutan	Lower middle income	1995	107.034	97.44
Bhutan	Lower middle income	1996	105.882	94.89
Bhutan	Lower middle income	1997	104.72	93.85
Bhutan	Lower middle income	1998	103.504	92.41
Bhutan	Lower middle income	1999	102.238	89.71
Bhutan	Lower middle income	2000	100.997	88.51
Bhutan	Lower middle income	2001	99.778	85.94
Bhutan	Lower middle income	2002	98.6819	83.78
Bhutan	Lower middle income	2003	97.6991	82.55
Bhutan	Lower middle income	2004	96.7557	81.14
Bhutan	Lower middle income	2005	96.392	80.13
Bhutan	Lower middle income	2006	96.2871	78.83
Bhutan	Lower middle income	2007	96.404	77.9
Bhutan	Lower middle income	2008	96.5391	76.99
Bhutan	Lower middle income	2009	96.8948	76.29
Bhutan	Lower middle income	2010	97.7336	75.4
Bhutan	Lower middle income	2011	98.5728	74.57
Bhutan	Lower middle income	2012	99.2886	73.74
Bhutan	Lower middle income	2013	99.2523	72.95
Bhutan	Lower middle income	2014	99.2754	72.23
Bhutan	Lower middle income	2015	99.7242	71.71
Bhutan	Lower middle income	2016	100.204	70.97
Bhutan	Lower middle income	2017	100.215	70.33
Bhutan	Lower middle income	2018	100.203	69.82
Bhutan	Lower middle income	2019	100.134	69.42
Bolivia (Plurinational State of)	Lower middle income	1990	134.207	109.14
Bolivia (Plurinational State of)	Lower middle income	1991	128.013	107.64
Bolivia (Plurinational State of)	Lower middle income	1992	122.387	106.27
Bolivia (Plurinational State of)	Lower middle income	1993	117.288	105.08
Bolivia (Plurinational State of)	Lower middle income	1994	112.657	102.45
Bolivia (Plurinational State of)	Lower middle income	1995	108.399	100.4
Bolivia (Plurinational State of)	Lower middle income	1996	104.569	97.19
Bolivia (Plurinational State of)	Lower middle income	1997	101.207	95.36
Bolivia (Plurinational State of)	Lower middle income	1998	98.3487	92.38
Bolivia (Plurinational State of)	Lower middle income	1999	96.0709	89.75
Bolivia (Plurinational State of)	Lower middle income	2000	94.297	86.72
Bolivia (Plurinational State of)	Lower middle income	2001	93.0934	83.41
Bolivia (Plurinational State of)	Lower middle income	2002	92.3968	81.01
Bolivia (Plurinational State of)	Lower middle income	2003	92.1385	78.69
Bolivia (Plurinational State of)	Lower middle income	2004	93.6588	76.57
Bolivia (Plurinational State of)	Lower middle income	2005	95.668	75.23
Bolivia (Plurinational State of)	Lower middle income	2006	98.0983	74.01
Bolivia (Plurinational State of)	Lower middle income	2007	100.727	73.38
Bolivia (Plurinational State of)	Lower middle income	2008	103.627	72.79
Bolivia (Plurinational State of)	Lower middle income	2009	106.723	72.38
Bolivia (Plurinational State of)	Lower middle income	2010	109.942	72.02
Bolivia (Plurinational State of)	Lower middle income	2011	113.498	71.86
Bolivia (Plurinational State of)	Lower middle income	2012	117.042	71.63
Bolivia (Plurinational State of)	Lower middle income	2013	120.186	71.48
Bolivia (Plurinational State of)	Lower middle income	2014	123.184	71.75
Bolivia (Plurinational State of)	Lower middle income	2015	124.362	71.19
Bolivia (Plurinational State of)	Lower middle income	2016	125.246	70.06
Bolivia (Plurinational State of)	Lower middle income	2017	125.979	69.6
Bolivia (Plurinational State of)	Lower middle income	2018	126.695	69.17
Bolivia (Plurinational State of)	Lower middle income	2019	127.207	68.64
Bosnia and Herzegovina	Upper middle income	1990	299.035	149.08
Bosnia and Herzegovina	Upper middle income	1991	300.894	161.59
Bosnia and Herzegovina	Upper middle income	1992	302.807	162.77
Bosnia and Herzegovina	Upper middle income	1993	304.592	163.01
Bosnia and Herzegovina	Upper middle income	1994	306.515	163.81
Bosnia and Herzegovina	Upper middle income	1995	308.505	161.08
Bosnia and Herzegovina	Upper middle income	1996	311.809	156.04
Bosnia and Herzegovina	Upper middle income	1997	316.598	154.26
Bosnia and Herzegovina	Upper middle income	1998	322.006	139.26
Bosnia and Herzegovina	Upper middle income	1999	327.539	132.1
Bosnia and Herzegovina	Upper middle income	2000	333.318	131.82
Bosnia and Herzegovina	Upper middle income	2001	339.674	148.03
Bosnia and Herzegovina	Upper middle income	2002	346.379	158.16
Bosnia and Herzegovina	Upper middle income	2003	353.265	162.27
Bosnia and Herzegovina	Upper middle income	2004	359.408	164.31
Bosnia and Herzegovina	Upper middle income	2005	366.144	166.78
Bosnia and Herzegovina	Upper middle income	2006	372.808	163.02
Bosnia and Herzegovina	Upper middle income	2007	379.052	166.68
Bosnia and Herzegovina	Upper middle income	2008	384.367	156.1
Bosnia and Herzegovina	Upper middle income	2009	388.634	152.22
Bosnia and Herzegovina	Upper middle income	2010	392.33	148.14
Bosnia and Herzegovina	Upper middle income	2011	394.384	149.76
Bosnia and Herzegovina	Upper middle income	2012	394.818	145.18
Bosnia and Herzegovina	Upper middle income	2013	393.919	143.02
Bosnia and Herzegovina	Upper middle income	2014	392.018	142.23
Bosnia and Herzegovina	Upper middle income	2015	389.332	144.87
Bosnia and Herzegovina	Upper middle income	2016	386.208	140.21
Bosnia and Herzegovina	Upper middle income	2017	382.735	137.7
Bosnia and Herzegovina	Upper middle income	2018	379.578	136.67
Bosnia and Herzegovina	Upper middle income	2019	376.136	134.9
Botswana	Upper middle income	1990	235.522	163.96
Botswana	Upper middle income	1991	233.959	165.23
Botswana	Upper middle income	1992	231.88	167.93
Botswana	Upper middle income	1993	229.329	170.98
Botswana	Upper middle income	1994	226.561	174.91
Botswana	Upper middle income	1995	223.408	178.27
Botswana	Upper middle income	1996	220.094	179.19
Botswana	Upper middle income	1997	217.08	179
Botswana	Upper middle income	1998	214.449	181.22
Botswana	Upper middle income	1999	212.196	183.07
Botswana	Upper middle income	2000	210.181	186.28
Botswana	Upper middle income	2001	208.327	188.13
Botswana	Upper middle income	2002	206.508	189.17
Botswana	Upper middle income	2003	205.083	186.79
Botswana	Upper middle income	2004	203.799	180.73
Botswana	Upper middle income	2005	202.954	172.63
Botswana	Upper middle income	2006	202.852	166.66
Botswana	Upper middle income	2007	202.472	160.42
Botswana	Upper middle income	2008	202.619	158.88
Botswana	Upper middle income	2009	202.706	156.2
Botswana	Upper middle income	2010	203.338	154.5
Botswana	Upper middle income	2011	204.145	152.4
Botswana	Upper middle income	2012	204.996	149.25
Botswana	Upper middle income	2013	205.905	146.58
Botswana	Upper middle income	2014	207.334	143.91
Botswana	Upper middle income	2015	209.853	141.65
Botswana	Upper middle income	2016	212.546	138.67
Botswana	Upper middle income	2017	215.342	137.05
Botswana	Upper middle income	2018	216.897	135.25
Botswana	Upper middle income	2019	218.382	133.21
Brazil	Upper middle income	1990	331.105	137.81
Brazil	Upper middle income	1991	324.756	130.71
Brazil	Upper middle income	1992	317.514	127.11
Brazil	Upper middle income	1993	309.671	126.27
Brazil	Upper middle income	1994	301.359	121.13
Brazil	Upper middle income	1995	292.925	115.6
Brazil	Upper middle income	1996	284.427	111.3
Brazil	Upper middle income	1997	275.67	105.97
Brazil	Upper middle income	1998	266.841	102.94
Brazil	Upper middle income	1999	257.755	99.1
Brazil	Upper middle income	2000	248.465	95.12
Brazil	Upper middle income	2001	239.119	92.29
Brazil	Upper middle income	2002	229.941	89.86
Brazil	Upper middle income	2003	220.903	87.57
Brazil	Upper middle income	2004	211.368	84.92
Brazil	Upper middle income	2005	202.04	80.66
Brazil	Upper middle income	2006	193.017	78.58
Brazil	Upper middle income	2007	184.019	76.31
Brazil	Upper middle income	2008	174.781	74.32
Brazil	Upper middle income	2009	164.613	72.66
Brazil	Upper middle income	2010	154.095	70.86
Brazil	Upper middle income	2011	143.348	69.07
Brazil	Upper middle income	2012	132.155	66.26
Brazil	Upper middle income	2013	121.54	64.21
Brazil	Upper middle income	2014	111.823	62.32
Brazil	Upper middle income	2015	103.664	61.25
Brazil	Upper middle income	2016	97.2287	61
Brazil	Upper middle income	2017	92.5788	59.01
Brazil	Upper middle income	2018	89.7529	58.54
Brazil	Upper middle income	2019	88.011	58.13
Brunei Darussalam	High income	1990	266.141	168.9
Brunei Darussalam	High income	1991	259.187	163.72
Brunei Darussalam	High income	1992	251.688	159.91
Brunei Darussalam	High income	1993	243.793	156.22
Brunei Darussalam	High income	1994	235.561	148.05
Brunei Darussalam	High income	1995	227.168	143.72
Brunei Darussalam	High income	1996	218.712	138.73
Brunei Darussalam	High income	1997	210.386	143.88
Brunei Darussalam	High income	1998	202.48	142.73
Brunei Darussalam	High income	1999	195.063	140.12
Brunei Darussalam	High income	2000	188.288	135.37
Brunei Darussalam	High income	2001	182.24	127.15
Brunei Darussalam	High income	2002	178.951	123.29
Brunei Darussalam	High income	2003	176.562	121.29
Brunei Darussalam	High income	2004	174.754	116.81
Brunei Darussalam	High income	2005	173.152	114
Brunei Darussalam	High income	2006	171.871	109
Brunei Darussalam	High income	2007	170.647	101.27
Brunei Darussalam	High income	2008	169.449	94.05
Brunei Darussalam	High income	2009	168.297	92.24
Brunei Darussalam	High income	2010	167.153	89.43
Brunei Darussalam	High income	2011	166.198	86.54
Brunei Darussalam	High income	2012	165.764	84.58
Brunei Darussalam	High income	2013	167.472	84.28
Brunei Darussalam	High income	2014	168.744	83.4
Brunei Darussalam	High income	2015	170.132	82.38
Brunei Darussalam	High income	2016	171.51	81.58
Brunei Darussalam	High income	2017	172.854	80.32
Brunei Darussalam	High income	2018	174.28	79.22
Brunei Darussalam	High income	2019	175.571	77.48
Bulgaria	Upper middle income	1990	460.705	251.03
Bulgaria	Upper middle income	1991	458.185	243.14
Bulgaria	Upper middle income	1992	455.801	249.36
Bulgaria	Upper middle income	1993	453.363	267.77
Bulgaria	Upper middle income	1994	450.904	274.36
Bulgaria	Upper middle income	1995	448.418	271.5
Bulgaria	Upper middle income	1996	446.078	269.39
Bulgaria	Upper middle income	1997	443.914	273.53
Bulgaria	Upper middle income	1998	441.476	263.15
Bulgaria	Upper middle income	1999	438.701	252.06
Bulgaria	Upper middle income	2000	435.926	251.78
Bulgaria	Upper middle income	2001	433.239	247.47
Bulgaria	Upper middle income	2002	430.488	244.89
Bulgaria	Upper middle income	2003	427.559	238.85
Bulgaria	Upper middle income	2004	424.52	232.44
Bulgaria	Upper middle income	2005	421.352	232.46
Bulgaria	Upper middle income	2006	417.915	231.25
Bulgaria	Upper middle income	2007	414.558	225.19
Bulgaria	Upper middle income	2008	411.141	217.91
Bulgaria	Upper middle income	2009	407.675	211.82
Bulgaria	Upper middle income	2010	403.483	209.15
Bulgaria	Upper middle income	2011	398.964	204.02
Bulgaria	Upper middle income	2012	395.682	198
Bulgaria	Upper middle income	2013	392.022	191.57
Bulgaria	Upper middle income	2014	388.29	196.09
Bulgaria	Upper middle income	2015	384.97	193.81
Bulgaria	Upper middle income	2016	382.032	190.93
Bulgaria	Upper middle income	2017	379.689	188.94
Bulgaria	Upper middle income	2018	377.35	191.91
Bulgaria	Upper middle income	2019	375.071	191.54
Burkina Faso	Low income	1990	118.482	91.17
Burkina Faso	Low income	1991	117.429	89.55
Burkina Faso	Low income	1992	116.643	88.98
Burkina Faso	Low income	1993	116.167	88.77
Burkina Faso	Low income	1994	115.839	88.67
Burkina Faso	Low income	1995	115.545	88.65
Burkina Faso	Low income	1996	115.236	88.49
Burkina Faso	Low income	1997	114.785	88.44
Burkina Faso	Low income	1998	114.269	87.75
Burkina Faso	Low income	1999	113.627	89.64
Burkina Faso	Low income	2000	112.888	91.82
Burkina Faso	Low income	2001	112.117	94.1
Burkina Faso	Low income	2002	111.309	98.28
Burkina Faso	Low income	2003	110.486	96.55
Burkina Faso	Low income	2004	109.925	96.71
Burkina Faso	Low income	2005	109.317	96.99
Burkina Faso	Low income	2006	108.71	97.89
Burkina Faso	Low income	2007	106.804	97.36
Burkina Faso	Low income	2008	103.972	97.86
Burkina Faso	Low income	2009	101.231	98.43
Burkina Faso	Low income	2010	98.4532	97.96
Burkina Faso	Low income	2011	95.9209	97.72
Burkina Faso	Low income	2012	93.4253	97.62
Burkina Faso	Low income	2013	91.0197	97.81
Burkina Faso	Low income	2014	88.862	97.06
Burkina Faso	Low income	2015	87.9317	98.1
Burkina Faso	Low income	2016	87.2944	97.69
Burkina Faso	Low income	2017	86.8993	97.6
Burkina Faso	Low income	2018	86.7577	96.97
Burkina Faso	Low income	2019	86.8034	95.28
Burundi	Low income	1990	153.41	190.71
Burundi	Low income	1991	147.976	190.5
Burundi	Low income	1992	142.32	190.22
Burundi	Low income	1993	137.194	190.05
Burundi	Low income	1994	131.711	188.49
Burundi	Low income	1995	125.508	188.08
Burundi	Low income	1996	119.587	186.05
Burundi	Low income	1997	114.322	181.83
Burundi	Low income	1998	109.871	177.31
Burundi	Low income	1999	106.13	171.33
Burundi	Low income	2000	103.037	166.35
Burundi	Low income	2001	100.65	159.15
Burundi	Low income	2002	99.0053	155.35
Burundi	Low income	2003	98.1105	152.17
Burundi	Low income	2004	97.8829	150.53
Burundi	Low income	2005	98.5998	148.44
Burundi	Low income	2006	99.4328	145.27
Burundi	Low income	2007	100.31	141.75
Burundi	Low income	2008	101.195	139.01
Burundi	Low income	2009	101.917	136.53
Burundi	Low income	2010	102.543	135.5
Burundi	Low income	2011	102.862	134.58
Burundi	Low income	2012	103.212	133.61
Burundi	Low income	2013	103.475	131.74
Burundi	Low income	2014	103.668	130.18
Burundi	Low income	2015	103.829	128.82
Burundi	Low income	2016	103.978	126.85
Burundi	Low income	2017	104.148	125.93
Burundi	Low income	2018	104.15	126.27
Burundi	Low income	2019	104.054	125.55
Cote d'Ivoire	Lower middle income	1990	120.647	124.13
Cote d'Ivoire	Lower middle income	1991	121.939	123.96
Cote d'Ivoire	Lower middle income	1992	123.275	124.87
Cote d'Ivoire	Lower middle income	1993	124.605	126.43
Cote d'Ivoire	Lower middle income	1994	126.089	127.78
Cote d'Ivoire	Lower middle income	1995	127.485	129.26
Cote d'Ivoire	Lower middle income	1996	128.593	129.19
Cote d'Ivoire	Lower middle income	1997	129.925	128.34
Cote d'Ivoire	Lower middle income	1998	131.422	127.94
Cote d'Ivoire	Lower middle income	1999	133.094	127.35
Cote d'Ivoire	Lower middle income	2000	134.91	128.51
Cote d'Ivoire	Lower middle income	2001	136.022	127.33
Cote d'Ivoire	Lower middle income	2002	136.653	127.53
Cote d'Ivoire	Lower middle income	2003	136.843	126.05
Cote d'Ivoire	Lower middle income	2004	138.255	125.41
Cote d'Ivoire	Lower middle income	2005	139.404	124.24
Cote d'Ivoire	Lower middle income	2006	140.243	123.67
Cote d'Ivoire	Lower middle income	2007	140.623	120.72
Cote d'Ivoire	Lower middle income	2008	140.524	119.46
Cote d'Ivoire	Lower middle income	2009	140.462	118.09
Cote d'Ivoire	Lower middle income	2010	139.744	116.9
Cote d'Ivoire	Lower middle income	2011	138.798	115.96
Cote d'Ivoire	Lower middle income	2012	138.023	114.98
Cote d'Ivoire	Lower middle income	2013	137.14	114.94
Cote d'Ivoire	Lower middle income	2014	136.205	112.86
Cote d'Ivoire	Lower middle income	2015	135.191	112.02
Cote d'Ivoire	Lower middle income	2016	134.165	107.93
Cote d'Ivoire	Lower middle income	2017	133.133	105.65
Cote d'Ivoire	Lower middle income	2018	132.126	104.71
Cote d'Ivoire	Lower middle income	2019	131.11	102.18
Cape Verde	Lower middle income	1990	100.637	63.64
Cape Verde	Lower middle income	1991	98.7361	63.93
Cape Verde	Lower middle income	1992	96.5944	64.44
Cape Verde	Lower middle income	1993	94.2913	66.32
Cape Verde	Lower middle income	1994	91.8949	67.91
Cape Verde	Lower middle income	1995	89.5296	69.43
Cape Verde	Lower middle income	1996	87.3911	72.6
Cape Verde	Lower middle income	1997	85.4392	75.88
Cape Verde	Lower middle income	1998	83.5144	75.36
Cape Verde	Lower middle income	1999	81.6341	74.82
Cape Verde	Lower middle income	2000	79.8278	73.76
Cape Verde	Lower middle income	2001	78.1704	73.1
Cape Verde	Lower middle income	2002	76.5179	72.73
Cape Verde	Lower middle income	2003	74.8615	72.22
Cape Verde	Lower middle income	2004	73.376	71.9
Cape Verde	Lower middle income	2005	72.1409	71.63
Cape Verde	Lower middle income	2006	70.966	66.39
Cape Verde	Lower middle income	2007	69.8262	64.08
Cape Verde	Lower middle income	2008	67.4718	63.22
Cape Verde	Lower middle income	2009	65.4194	62.58
Cape Verde	Lower middle income	2010	63.5566	61.77
Cape Verde	Lower middle income	2011	61.9048	62.92
Cape Verde	Lower middle income	2012	60.5155	62.71
Cape Verde	Lower middle income	2013	60.3228	62.25
Cape Verde	Lower middle income	2014	60.4273	62.8
Cape Verde	Lower middle income	2015	60.6836	64.25
Cape Verde	Lower middle income	2016	61.034	67.36
Cape Verde	Lower middle income	2017	61.4511	68.11
Cape Verde	Lower middle income	2018	61.9363	81.85
Cape Verde	Lower middle income	2019	62.4625	80.71
Cambodia	Lower middle income	1990	254.625	186.01
Cambodia	Lower middle income	1991	257.832	185.13
Cambodia	Lower middle income	1992	261.288	184.58
Cambodia	Lower middle income	1993	264.932	184.94
Cambodia	Lower middle income	1994	268.472	185.62
Cambodia	Lower middle income	1995	271.761	185.85
Cambodia	Lower middle income	1996	274.459	184.91
Cambodia	Lower middle income	1997	276.679	183.62
Cambodia	Lower middle income	1998	278.145	182.55
Cambodia	Lower middle income	1999	278.81	181.46
Cambodia	Lower middle income	2000	277.736	179.4
Cambodia	Lower middle income	2001	275.359	176.78
Cambodia	Lower middle income	2002	271.862	173.84
Cambodia	Lower middle income	2003	267.404	170.56
Cambodia	Lower middle income	2004	262.316	167.84
Cambodia	Lower middle income	2005	255.998	164.97
Cambodia	Lower middle income	2006	250.275	162.34
Cambodia	Lower middle income	2007	244.932	160.49
Cambodia	Lower middle income	2008	239.659	158.95
Cambodia	Lower middle income	2009	234.546	158.33
Cambodia	Lower middle income	2010	229.62	158.59
Cambodia	Lower middle income	2011	224.869	158.82
Cambodia	Lower middle income	2012	220.473	158.18
Cambodia	Lower middle income	2013	216.941	157.22
Cambodia	Lower middle income	2014	214.087	156.18
Cambodia	Lower middle income	2015	212.784	155.32
Cambodia	Lower middle income	2016	212.242	154.44
Cambodia	Lower middle income	2017	212.431	153.91
Cambodia	Lower middle income	2018	213.257	153.42
Cambodia	Lower middle income	2019	214.543	152.99
Cameroon	Lower middle income	1990	118.497	118.49
Cameroon	Lower middle income	1991	117.535	119.01
Cameroon	Lower middle income	1992	116.545	120.44
Cameroon	Lower middle income	1993	115.369	121.96
Cameroon	Lower middle income	1994	114.095	122.89
Cameroon	Lower middle income	1995	112.745	124.19
Cameroon	Lower middle income	1996	111.487	125.77
Cameroon	Lower middle income	1997	110.366	127.92
Cameroon	Lower middle income	1998	109.412	129.79
Cameroon	Lower middle income	1999	108.53	130.88
Cameroon	Lower middle income	2000	107.589	133.52
Cameroon	Lower middle income	2001	106.517	133.2
Cameroon	Lower middle income	2002	105.334	134.82
Cameroon	Lower middle income	2003	104.001	133.86
Cameroon	Lower middle income	2004	102.638	133.01
Cameroon	Lower middle income	2005	101.334	132.63
Cameroon	Lower middle income	2006	100.032	133.04
Cameroon	Lower middle income	2007	98.3958	131.01
Cameroon	Lower middle income	2008	96.0447	130.78
Cameroon	Lower middle income	2009	93.6304	129.91
Cameroon	Lower middle income	2010	91.1775	128.65
Cameroon	Lower middle income	2011	88.7922	127.67
Cameroon	Lower middle income	2012	86.6394	126.56
Cameroon	Lower middle income	2013	84.5313	124.72
Cameroon	Lower middle income	2014	83.2513	122.13
Cameroon	Lower middle income	2015	82.093	120.88
Cameroon	Lower middle income	2016	81.2358	117.12
Cameroon	Lower middle income	2017	80.7182	114.75
Cameroon	Lower middle income	2018	80.606	112.82
Cameroon	Lower middle income	2019	80.6203	110.52
Canada	High income	1990	324.838	47.65
Canada	High income	1991	321.709	46.86
Canada	High income	1992	318.838	46.33
Canada	High income	1993	316.084	46.46
Canada	High income	1994	312.924	45.98
Canada	High income	1995	308.773	45.32
Canada	High income	1996	303.338	44.5
Canada	High income	1997	296.718	43.73
Canada	High income	1998	289.173	42.61
Canada	High income	1999	280.715	41.22
Canada	High income	2000	271.63	39.71
Canada	High income	2001	262.25	38.3
Canada	High income	2002	252.935	37.17
Canada	High income	2003	243.936	35.53
Canada	High income	2004	235.415	33.73
Canada	High income	2005	227.356	32.07
Canada	High income	2006	219.834	30.38
Canada	High income	2007	212.818	29.29
Canada	High income	2008	206.247	28.16
Canada	High income	2009	200.221	26.99
Canada	High income	2010	194.529	25.95
Canada	High income	2011	189.218	24.83
Canada	High income	2012	184.337	24.13
Canada	High income	2013	180.18	23.53
Canada	High income	2014	176.533	23.34
Canada	High income	2015	173.72	22.99
Canada	High income	2016	171.723	22.92
Canada	High income	2017	170.581	22.81
Canada	High income	2018	170.558	23.46
Canada	High income	2019	170.827	23.59
Central African Republic	Low income	1990	108.442	180.16
Central African Republic	Low income	1991	107.593	179.35
Central African Republic	Low income	1992	106.543	175.82
Central African Republic	Low income	1993	105.243	175.8
Central African Republic	Low income	1994	103.722	175.54
Central African Republic	Low income	1995	102.034	175.19
Central African Republic	Low income	1996	100.194	176.84
Central African Republic	Low income	1997	98.2254	176.01
Central African Republic	Low income	1998	96.2128	175.77
Central African Republic	Low income	1999	94.1569	175.11
Central African Republic	Low income	2000	92.0693	173.1
Central African Republic	Low income	2001	90.0085	171.79
Central African Republic	Low income	2002	88.0263	171.22
Central African Republic	Low income	2003	86.1993	170.2
Central African Republic	Low income	2004	84.9379	169.27
Central African Republic	Low income	2005	83.9189	168.05
Central African Republic	Low income	2006	83.1954	167.39
Central African Republic	Low income	2007	82.6129	166.51
Central African Republic	Low income	2008	82.2419	165.82
Central African Republic	Low income	2009	82.0935	165.89
Central African Republic	Low income	2010	82.1208	167.49
Central African Republic	Low income	2011	82.2927	168.27
Central African Republic	Low income	2012	82.1548	167.95
Central African Republic	Low income	2013	81.8728	168.13
Central African Republic	Low income	2014	80.9719	167.15
Central African Republic	Low income	2015	80.2143	167.28
Central African Republic	Low income	2016	80.2104	166.21
Central African Republic	Low income	2017	80.1799	165.36
Central African Republic	Low income	2018	80.217	164.58
Central African Republic	Low income	2019	80.3502	163.27
Chad	Low income	1990	130.205	117.79
Chad	Low income	1991	129.945	116.82
Chad	Low income	1992	129.653	117.55
Chad	Low income	1993	129.349	118.85
Chad	Low income	1994	128.927	119.42
Chad	Low income	1995	128.633	120.17
Chad	Low income	1996	128.266	122.62
Chad	Low income	1997	127.984	123.84
Chad	Low income	1998	127.692	124.43
Chad	Low income	1999	127.352	124.72
Chad	Low income	2000	127.082	125.12
Chad	Low income	2001	126.715	125.84
Chad	Low income	2002	126.299	127.4
Chad	Low income	2003	125.84	128.51
Chad	Low income	2004	125.391	128.22
Chad	Low income	2005	124.892	126.89
Chad	Low income	2006	124.152	126.42
Chad	Low income	2007	121.787	126.2
Chad	Low income	2008	117.991	126.52
Chad	Low income	2009	114.023	126.16
Chad	Low income	2010	109.971	125.88
Chad	Low income	2011	105.977	125.43
Chad	Low income	2012	102.168	124.85
Chad	Low income	2013	98.6422	123.37
Chad	Low income	2014	95.5313	121.49
Chad	Low income	2015	94.5853	121.03
Chad	Low income	2016	93.8867	119.62
Chad	Low income	2017	93.4035	118.63
Chad	Low income	2018	93.1618	117.92
Chad	Low income	2019	93.0486	116.38
Chile	High income	1990	395.105	90.82
Chile	High income	1991	394.704	85.14
Chile	High income	1992	394.216	80.57
Chile	High income	1993	393.73	77.72
Chile	High income	1994	393.057	74.45
Chile	High income	1995	392.205	72.7
Chile	High income	1996	391.316	71.34
Chile	High income	1997	390.492	68.4
Chile	High income	1998	389.48	67.68
Chile	High income	1999	388.221	66.96
Chile	High income	2000	386.792	63.89
Chile	High income	2001	385.261	63.3
Chile	High income	2002	383.558	61.4
Chile	High income	2003	381.299	61.45
Chile	High income	2004	378.449	60.41
Chile	High income	2005	375.792	58.36
Chile	High income	2006	373.093	56.58
Chile	High income	2007	370.788	55.78
Chile	High income	2008	368.669	53.54
Chile	High income	2009	366.655	54.06
Chile	High income	2010	363.701	54.46
Chile	High income	2011	360.668	52.87
Chile	High income	2012	358.146	51.53
Chile	High income	2013	355.795	50.33
Chile	High income	2014	353.615	48.29
Chile	High income	2015	351.535	46.99
Chile	High income	2016	349.762	45.07
Chile	High income	2017	347.797	45.26
Chile	High income	2018	346.012	44.84
Chile	High income	2019	344.11	44.33
China	Upper middle income	1990	333.967	211.44
China	Upper middle income	1991	333.514	207.67
China	Upper middle income	1992	332.067	205.92
China	Upper middle income	1993	329.517	204.57
China	Upper middle income	1994	325.75	201.7
China	Upper middle income	1995	321.166	199.76
China	Upper middle income	1996	315.705	198.85
China	Upper middle income	1997	309.393	196.69
China	Upper middle income	1998	302.69	194.89
China	Upper middle income	1999	296.04	196.36
China	Upper middle income	2000	289.862	200.01
China	Upper middle income	2001	284.411	200.32
China	Upper middle income	2002	279.869	199.68
China	Upper middle income	2003	276.325	197.14
China	Upper middle income	2004	273.863	196.07
China	Upper middle income	2005	272.341	190.66
China	Upper middle income	2006	271.51	178.8
China	Upper middle income	2007	271.139	171.3
China	Upper middle income	2008	271.247	168.1
China	Upper middle income	2009	271.808	166.43
China	Upper middle income	2010	272.52	164.9
China	Upper middle income	2011	272.926	160.57
China	Upper middle income	2012	273.048	153.3
China	Upper middle income	2013	272.766	147.55
China	Upper middle income	2014	272.315	142.2
China	Upper middle income	2015	271.604	137.14
China	Upper middle income	2016	270.72	134.75
China	Upper middle income	2017	269.823	131.4
China	Upper middle income	2018	269.089	128.67
China	Upper middle income	2019	268.768	127.25
Colombia	Upper middle income	1990	230.729	76.47
Colombia	Upper middle income	1991	225.223	77.56
Colombia	Upper middle income	1992	220.435	76.09
Colombia	Upper middle income	1993	216.66	73.44
Colombia	Upper middle income	1994	213.539	71.46
Colombia	Upper middle income	1995	211.193	68.92
Colombia	Upper middle income	1996	209.526	67.61
Colombia	Upper middle income	1997	208.373	62.33
Colombia	Upper middle income	1998	207.137	58.91
Colombia	Upper middle income	1999	205.93	57.95
Colombia	Upper middle income	2000	204.424	56.15
Colombia	Upper middle income	2001	202.532	54.22
Colombia	Upper middle income	2002	200.153	56.53
Colombia	Upper middle income	2003	196.893	52.14
Colombia	Upper middle income	2004	192.54	49.75
Colombia	Upper middle income	2005	186.462	46.29
Colombia	Upper middle income	2006	179.849	45.18
Colombia	Upper middle income	2007	173.713	42.39
Colombia	Upper middle income	2008	167.323	40.92
Colombia	Upper middle income	2009	161.119	40.16
Colombia	Upper middle income	2010	154.942	38.24
Colombia	Upper middle income	2011	149.445	35.41
Colombia	Upper middle income	2012	144.401	34.04
Colombia	Upper middle income	2013	139.823	32.8
Colombia	Upper middle income	2014	135.7	31.8
Colombia	Upper middle income	2015	132.078	31.69
Colombia	Upper middle income	2016	128.178	31.45
Colombia	Upper middle income	2017	124.827	31.05
Colombia	Upper middle income	2018	123.202	31.08
Colombia	Upper middle income	2019	121.859	30.87
Comoros	Lower middle income	1990	150.239	143.88
Comoros	Lower middle income	1991	150.007	141.88
Comoros	Lower middle income	1992	149.775	143.77
Comoros	Lower middle income	1993	149.48	142.69
Comoros	Lower middle income	1994	149.034	143.56
Comoros	Lower middle income	1995	148.546	143.07
Comoros	Lower middle income	1996	147.963	142
Comoros	Lower middle income	1997	147.361	140.1
Comoros	Lower middle income	1998	146.802	135.27
Comoros	Lower middle income	1999	146.288	131.52
Comoros	Lower middle income	2000	145.774	130.43
Comoros	Lower middle income	2001	145.36	127.32
Comoros	Lower middle income	2002	144.91	124.34
Comoros	Lower middle income	2003	144.434	120.54
Comoros	Lower middle income	2004	143.289	115.93
Comoros	Lower middle income	2005	142.215	115.39
Comoros	Lower middle income	2006	140.956	111.71
Comoros	Lower middle income	2007	139.468	113.23
Comoros	Lower middle income	2008	137.414	113.15
Comoros	Lower middle income	2009	135.319	110
Comoros	Lower middle income	2010	133.389	108.54
Comoros	Lower middle income	2011	131.782	108.75
Comoros	Lower middle income	2012	130.723	108.55
Comoros	Lower middle income	2013	130.176	107.95
Comoros	Lower middle income	2014	129.782	109.96
Comoros	Lower middle income	2015	129.574	109.22
Comoros	Lower middle income	2016	129.311	108.16
Comoros	Lower middle income	2017	129.181	107.19
Comoros	Lower middle income	2018	129.125	105.44
Comoros	Lower middle income	2019	129.16	104.61
Congo	Lower middle income	1990	84.3829	180.09
Congo	Lower middle income	1991	83.799	176.57
Congo	Lower middle income	1992	83.3046	173.86
Congo	Lower middle income	1993	82.8735	173.5
Congo	Lower middle income	1994	82.4685	176.31
Congo	Lower middle income	1995	82.1259	177.27
Congo	Lower middle income	1996	81.8836	178.71
Congo	Lower middle income	1997	81.7013	177.29
Congo	Lower middle income	1998	81.8309	172.33
Congo	Lower middle income	1999	82.4343	168.92
Congo	Lower middle income	2000	83.5617	163.62
Congo	Lower middle income	2001	85.1096	156.84
Congo	Lower middle income	2002	86.9783	151.35
Congo	Lower middle income	2003	89.0097	149.91
Congo	Lower middle income	2004	91.517	147.86
Congo	Lower middle income	2005	94.1846	145.05
Congo	Lower middle income	2006	97.2477	143.22
Congo	Lower middle income	2007	100.118	141.88
Congo	Lower middle income	2008	103.169	141.07
Congo	Lower middle income	2009	106.148	138.83
Congo	Lower middle income	2010	108.567	136.8
Congo	Lower middle income	2011	110.41	134.76
Congo	Lower middle income	2012	111.85	134.14
Congo	Lower middle income	2013	112.68	133.26
Congo	Lower middle income	2014	112.858	132.63
Congo	Lower middle income	2015	112.731	131.25
Congo	Lower middle income	2016	112.459	129.35
Congo	Lower middle income	2017	112.028	128.09
Congo	Lower middle income	2018	111.464	127.31
Congo	Lower middle income	2019	110.807	126.47
Cook Islands	High income	1990	329.828	107.83
Cook Islands	High income	1991	329.889	104.93
Cook Islands	High income	1992	329.774	101.97
Cook Islands	High income	1993	329.938	99.17
Cook Islands	High income	1994	330.549	96.59
Cook Islands	High income	1995	331.383	94.42
Cook Islands	High income	1996	331.865	92.34
Cook Islands	High income	1997	332.119	90.6
Cook Islands	High income	1998	332.472	89.09
Cook Islands	High income	1999	333.035	87.72
Cook Islands	High income	2000	333.518	85.9
Cook Islands	High income	2001	333.184	80.81
Cook Islands	High income	2002	331.512	77.36
Cook Islands	High income	2003	329.321	74.16
Cook Islands	High income	2004	326.521	71.55
Cook Islands	High income	2005	322.454	69.72
Cook Islands	High income	2006	318.396	68.42
Cook Islands	High income	2007	314.337	66.39
Cook Islands	High income	2008	311.082	65.41
Cook Islands	High income	2009	308.754	64.86
Cook Islands	High income	2010	306.844	65.21
Cook Islands	High income	2011	304.967	65.27
Cook Islands	High income	2012	304.046	65.68
Cook Islands	High income	2013	303.294	65.89
Cook Islands	High income	2014	302.883	65.46
Cook Islands	High income	2015	302.414	64.79
Cook Islands	High income	2016	301.891	64.26
Cook Islands	High income	2017	301.541	63.6
Cook Islands	High income	2018	301.256	62.9
Cook Islands	High income	2019	300.983	62.21
Costa Rica	Upper middle income	1990	211.298	51.2
Costa Rica	Upper middle income	1991	206.358	50.97
Costa Rica	Upper middle income	1992	201.88	50.71
Costa Rica	Upper middle income	1993	197.793	48.95
Costa Rica	Upper middle income	1994	194.048	49.61
Costa Rica	Upper middle income	1995	190.604	49.34
Costa Rica	Upper middle income	1996	187.61	45.82
Costa Rica	Upper middle income	1997	185.14	44.25
Costa Rica	Upper middle income	1998	183.167	43.15
Costa Rica	Upper middle income	1999	181.593	42.4
Costa Rica	Upper middle income	2000	180.162	40.22
Costa Rica	Upper middle income	2001	178.807	39.52
Costa Rica	Upper middle income	2002	177.469	36.07
Costa Rica	Upper middle income	2003	175.659	35.12
Costa Rica	Upper middle income	2004	170.807	34.34
Costa Rica	Upper middle income	2005	165.425	30.91
Costa Rica	Upper middle income	2006	159.612	31.12
Costa Rica	Upper middle income	2007	152.541	27.26
Costa Rica	Upper middle income	2008	145.24	27.3
Costa Rica	Upper middle income	2009	140.725	26.47
Costa Rica	Upper middle income	2010	136.194	29.29
Costa Rica	Upper middle income	2011	131.734	27.95
Costa Rica	Upper middle income	2012	127.597	27.77
Costa Rica	Upper middle income	2013	123.693	28.06
Costa Rica	Upper middle income	2014	120.122	27.9
Costa Rica	Upper middle income	2015	117.003	28.15
Costa Rica	Upper middle income	2016	114.669	29.05
Costa Rica	Upper middle income	2017	112.886	29.02
Costa Rica	Upper middle income	2018	111.698	28.79
Costa Rica	Upper middle income	2019	110.839	28.46
Croatia	High income	1990	420.15	161.6
Croatia	High income	1991	410.555	155.73
Croatia	High income	1992	401.232	151.56
Croatia	High income	1993	392.357	150.2
Croatia	High income	1994	384.273	148.11
Croatia	High income	1995	377.012	148.94
Croatia	High income	1996	370.673	151.77
Croatia	High income	1997	365.559	153.09
Croatia	High income	1998	360.989	150.84
Croatia	High income	1999	357.054	147.59
Croatia	High income	2000	353.954	139.64
Croatia	High income	2001	351.59	134.64
Croatia	High income	2002	349.697	132.91
Croatia	High income	2003	348.712	130.55
Croatia	High income	2004	348.689	123.11
Croatia	High income	2005	349.384	120.74
Croatia	High income	2006	350.856	115.72
Croatia	High income	2007	352.847	114.86
Croatia	High income	2008	354.816	111.05
Croatia	High income	2009	356.55	103.34
Croatia	High income	2010	357.514	99.69
Croatia	High income	2011	358.275	95.05
Croatia	High income	2012	358.041	90.78
Croatia	High income	2013	357.45	85.98
Croatia	High income	2014	356.73	84.76
Croatia	High income	2015	356.354	86.63
Croatia	High income	2016	356.411	79.73
Croatia	High income	2017	356.908	79.92
Croatia	High income	2018	357.683	79.07
Croatia	High income	2019	358.351	78.92
Cuba	Upper middle income	1990	331.438	72.47
Cuba	Upper middle income	1991	331.693	71.18
Cuba	Upper middle income	1992	331.698	72.62
Cuba	Upper middle income	1993	331.708	73.65
Cuba	Upper middle income	1994	332.029	73.01
Cuba	Upper middle income	1995	332.767	72.62
Cuba	Upper middle income	1996	333.837	71.98
Cuba	Upper middle income	1997	334.644	70.42
Cuba	Upper middle income	1998	334.721	70.3
Cuba	Upper middle income	1999	333.895	70.08
Cuba	Upper middle income	2000	332.092	68.25
Cuba	Upper middle income	2001	329.277	67.59
Cuba	Upper middle income	2002	325.782	62.83
Cuba	Upper middle income	2003	321.619	63.36
Cuba	Upper middle income	2004	316.862	63.73
Cuba	Upper middle income	2005	311.726	64.19
Cuba	Upper middle income	2006	305.803	59.65
Cuba	Upper middle income	2007	297.175	58.86
Cuba	Upper middle income	2008	288.409	59.48
Cuba	Upper middle income	2009	279.726	59.13
Cuba	Upper middle income	2010	271.467	58.71
Cuba	Upper middle income	2011	263.685	54.13
Cuba	Upper middle income	2012	256.755	54.31
Cuba	Upper middle income	2013	250.497	53.95
Cuba	Upper middle income	2014	245.113	54.2
Cuba	Upper middle income	2015	242.253	55.23
Cuba	Upper middle income	2016	239.937	54.58
Cuba	Upper middle income	2017	238.037	56.35
Cuba	Upper middle income	2018	236.497	56.33
Cuba	Upper middle income	2019	235.235	53.96
Cyprus	High income	1990	358.683	122.1
Cyprus	High income	1991	358.907	126.7
Cyprus	High income	1992	358.796	129.98
Cyprus	High income	1993	358.422	128.75
Cyprus	High income	1994	357.868	123.1
Cyprus	High income	1995	357.324	117.3
Cyprus	High income	1996	356.761	110.81
Cyprus	High income	1997	356.281	105.91
Cyprus	High income	1998	356.082	103.16
Cyprus	High income	1999	356.002	99.33
Cyprus	High income	2000	355.748	92.36
Cyprus	High income	2001	355.509	86.65
Cyprus	High income	2002	355.339	82.44
Cyprus	High income	2003	355.547	79.13
Cyprus	High income	2004	355.693	76.37
Cyprus	High income	2005	355.718	74.82
Cyprus	High income	2006	355.746	73.29
Cyprus	High income	2007	355.86	69.55
Cyprus	High income	2008	355.326	65.24
Cyprus	High income	2009	354.061	60.77
Cyprus	High income	2010	351.714	58.93
Cyprus	High income	2011	348.873	57.27
Cyprus	High income	2012	345.545	55.43
Cyprus	High income	2013	342.473	53.46
Cyprus	High income	2014	339.46	52.34
Cyprus	High income	2015	336.598	51.35
Cyprus	High income	2016	333.966	49.47
Cyprus	High income	2017	331.678	47.81
Cyprus	High income	2018	330.343	46.42
Cyprus	High income	2019	329.136	45.84
Czechia	High income	1990	362.525	179.82
Czechia	High income	1991	363.037	170.17
Czechia	High income	1992	363.509	162.59
Czechia	High income	1993	363.926	155.01
Czechia	High income	1994	364.236	149.41
Czechia	High income	1995	364.306	146.89
Czechia	High income	1996	363.738	137.85
Czechia	High income	1997	362.289	135.73
Czechia	High income	1998	360.255	130.86
Czechia	High income	1999	355.94	128.49
Czechia	High income	2000	350.685	126.59
Czechia	High income	2001	344.614	124.12
Czechia	High income	2002	338.371	118.51
Czechia	High income	2003	332.576	117.09
Czechia	High income	2004	327.402	106.73
Czechia	High income	2005	322.981	100.09
Czechia	High income	2006	319.007	90.8
Czechia	High income	2007	315.522	83.38
Czechia	High income	2008	312.197	78.77
Czechia	High income	2009	309.298	73.49
Czechia	High income	2010	306.88	68.37
Czechia	High income	2011	304.574	64.53
Czechia	High income	2012	301.985	61.16
Czechia	High income	2013	299.42	58.05
Czechia	High income	2014	296.697	54.59
Czechia	High income	2015	294.291	53.56
Czechia	High income	2016	292.034	51.82
Czechia	High income	2017	290.09	50.8
Czechia	High income	2018	288.505	52.16
Czechia	High income	2019	287.287	51.74
Democratic People's Republic of Korea	Low income	1990	240.719	205.05
Democratic People's Republic of Korea	Low income	1991	242.604	206.02
Democratic People's Republic of Korea	Low income	1992	244.426	207.36
Democratic People's Republic of Korea	Low income	1993	246.131	209.42
Democratic People's Republic of Korea	Low income	1994	247.922	211.51
Democratic People's Republic of Korea	Low income	1995	249.582	213.52
Democratic People's Republic of Korea	Low income	1996	251.204	215.55
Democratic People's Republic of Korea	Low income	1997	252.78	217.82
Democratic People's Republic of Korea	Low income	1998	254.151	219.74
Democratic People's Republic of Korea	Low income	1999	255.495	221.63
Democratic People's Republic of Korea	Low income	2000	255.724	223.1
Democratic People's Republic of Korea	Low income	2001	255.285	224.12
Democratic People's Republic of Korea	Low income	2002	254.442	224.7
Democratic People's Republic of Korea	Low income	2003	253.712	225.16
Democratic People's Republic of Korea	Low income	2004	253.23	225.35
Democratic People's Republic of Korea	Low income	2005	252.753	225.01
Democratic People's Republic of Korea	Low income	2006	251.85	224.22
Democratic People's Republic of Korea	Low income	2007	250.913	222.9
Democratic People's Republic of Korea	Low income	2008	249.604	221.07
Democratic People's Republic of Korea	Low income	2009	248.454	218.62
Democratic People's Republic of Korea	Low income	2010	247.346	215.62
Democratic People's Republic of Korea	Low income	2011	246.224	212.56
Democratic People's Republic of Korea	Low income	2012	245.127	208.91
Democratic People's Republic of Korea	Low income	2013	244.063	205.24
Democratic People's Republic of Korea	Low income	2014	243.163	201.39
Democratic People's Republic of Korea	Low income	2015	242.304	197.9
Democratic People's Republic of Korea	Low income	2016	241.527	194.25
Democratic People's Republic of Korea	Low income	2017	240.826	191.27
Democratic People's Republic of Korea	Low income	2018	241.073	188.47
Democratic People's Republic of Korea	Low income	2019	241.502	185.69
Democratic Republic of the Congo	Low income	1990	117.118	139.77
Democratic Republic of the Congo	Low income	1991	114.998	139.55
Democratic Republic of the Congo	Low income	1992	112.96	138.84
Democratic Republic of the Congo	Low income	1993	111.009	137.34
Democratic Republic of the Congo	Low income	1994	109.17	137.2
Democratic Republic of the Congo	Low income	1995	107.4	137.61
Democratic Republic of the Congo	Low income	1996	105.819	139.63
Democratic Republic of the Congo	Low income	1997	104.324	136.11
Democratic Republic of the Congo	Low income	1998	102.972	135.72
Democratic Republic of the Congo	Low income	1999	101.771	134.75
Democratic Republic of the Congo	Low income	2000	100.753	134.82
Democratic Republic of the Congo	Low income	2001	99.9505	134.64
Democratic Republic of the Congo	Low income	2002	99.3819	133.12
Democratic Republic of the Congo	Low income	2003	99.0886	134.17
Democratic Republic of the Congo	Low income	2004	99.2546	132.94
Democratic Republic of the Congo	Low income	2005	99.7694	131.37
Democratic Republic of the Congo	Low income	2006	100.739	130.99
Democratic Republic of the Congo	Low income	2007	101.797	130.48
Democratic Republic of the Congo	Low income	2008	102.975	130.73
Democratic Republic of the Congo	Low income	2009	104.183	129.59
Democratic Republic of the Congo	Low income	2010	105.422	128.22
Democratic Republic of the Congo	Low income	2011	106.649	127.67
Democratic Republic of the Congo	Low income	2012	107.939	126.68
Democratic Republic of the Congo	Low income	2013	109.238	124.48
Democratic Republic of the Congo	Low income	2014	109.977	122.57
Democratic Republic of the Congo	Low income	2015	110.716	120.68
Democratic Republic of the Congo	Low income	2016	111.585	118.82
Democratic Republic of the Congo	Low income	2017	112.436	117.5
Democratic Republic of the Congo	Low income	2018	113.255	117.5
Democratic Republic of the Congo	Low income	2019	114.044	117.04
Denmark	High income	1990	446.067	73.65
Denmark	High income	1991	440.97	72.69
Denmark	High income	1992	436.096	72.94
Denmark	High income	1993	430.968	72.71
Denmark	High income	1994	425.237	70.37
Denmark	High income	1995	417.842	68.9
Denmark	High income	1996	409.084	66.26
Denmark	High income	1997	398.866	62.99
Denmark	High income	1998	387.476	59.92
Denmark	High income	1999	374.668	59.86
Denmark	High income	2000	360.642	57.88
Denmark	High income	2001	345.628	58.56
Denmark	High income	2002	330.662	58.97
Denmark	High income	2003	316.139	57.23
Denmark	High income	2004	302.898	54.75
Denmark	High income	2005	290.876	51.97
Denmark	High income	2006	279.782	50.3
Denmark	High income	2007	270.05	48.29
Denmark	High income	2008	261.632	45.77
Denmark	High income	2009	253.963	44.18
Denmark	High income	2010	247.212	42.18
Denmark	High income	2011	241.357	39.67
Denmark	High income	2012	236.331	38.09
Denmark	High income	2013	232.292	36.88
Denmark	High income	2014	229.033	35.66
Denmark	High income	2015	226.614	35.18
Denmark	High income	2016	225.007	35.37
Denmark	High income	2017	224.255	35.43
Denmark	High income	2018	225.086	35.28
Denmark	High income	2019	226.191	35.13
Djibouti	Lower middle income	1990	217.03	131.96
Djibouti	Lower middle income	1991	214.957	131.86
Djibouti	Lower middle income	1992	212.802	132.24
Djibouti	Lower middle income	1993	210.936	132.78
Djibouti	Lower middle income	1994	208.98	130.8
Djibouti	Lower middle income	1995	206.647	131.87
Djibouti	Lower middle income	1996	205.123	130.79
Djibouti	Lower middle income	1997	204.41	128.9
Djibouti	Lower middle income	1998	204.026	128.47
Djibouti	Lower middle income	1999	204.14	126.59
Djibouti	Lower middle income	2000	204.915	124.51
Djibouti	Lower middle income	2001	206.618	122.6
Djibouti	Lower middle income	2002	209.117	121.42
Djibouti	Lower middle income	2003	214.352	119.49
Djibouti	Lower middle income	2004	219.78	120.82
Djibouti	Lower middle income	2005	225.357	120.01
Djibouti	Lower middle income	2006	230.949	118.81
Djibouti	Lower middle income	2007	234.659	118.4
Djibouti	Lower middle income	2008	238.255	117.77
Djibouti	Lower middle income	2009	241.671	116.48
Djibouti	Lower middle income	2010	245.314	116.56
Djibouti	Lower middle income	2011	249.185	115.92
Djibouti	Lower middle income	2012	253.09	115.41
Djibouti	Lower middle income	2013	252.898	114.4
Djibouti	Lower middle income	2014	252.558	112.15
Djibouti	Lower middle income	2015	252.01	111.55
Djibouti	Lower middle income	2016	251.248	110.03
Djibouti	Lower middle income	2017	250.339	109.7
Djibouti	Lower middle income	2018	249.334	109.48
Djibouti	Lower middle income	2019	248.209	108.92
Dominica	Upper middle income	1990	111.877	90.8
Dominica	Upper middle income	1991	110.519	89.76
Dominica	Upper middle income	1992	109.49	85.47
Dominica	Upper middle income	1993	108.788	82.88
Dominica	Upper middle income	1994	108.197	81.05
Dominica	Upper middle income	1995	107.557	79.01
Dominica	Upper middle income	1996	106.793	77.44
Dominica	Upper middle income	1997	105.848	75.21
Dominica	Upper middle income	1998	104.743	73.52
Dominica	Upper middle income	1999	104.006	74.48
Dominica	Upper middle income	2000	103.599	74.09
Dominica	Upper middle income	2001	102.81	73.5
Dominica	Upper middle income	2002	102.554	74.35
Dominica	Upper middle income	2003	102.276	75.07
Dominica	Upper middle income	2004	102.452	73.93
Dominica	Upper middle income	2005	102.873	73.62
Dominica	Upper middle income	2006	103.77	74.52
Dominica	Upper middle income	2007	104.673	75.55
Dominica	Upper middle income	2008	105.239	75.24
Dominica	Upper middle income	2009	106.135	74.94
Dominica	Upper middle income	2010	106.977	74.71
Dominica	Upper middle income	2011	107.473	74.83
Dominica	Upper middle income	2012	107.516	75.15
Dominica	Upper middle income	2013	107.472	75.36
Dominica	Upper middle income	2014	107.6	75.5
Dominica	Upper middle income	2015	107.699	75.18
Dominica	Upper middle income	2016	107.778	74.45
Dominica	Upper middle income	2017	107.882	74.13
Dominica	Upper middle income	2018	108.001	74.09
Dominica	Upper middle income	2019	108.086	73.74
Dominican Republic	Upper middle income	1990	132.445	82.27
Dominican Republic	Upper middle income	1991	134.09	77.89
Dominican Republic	Upper middle income	1992	135.848	74.11
Dominican Republic	Upper middle income	1993	137.557	72.53
Dominican Republic	Upper middle income	1994	139.371	69.32
Dominican Republic	Upper middle income	1995	141.245	68.58
Dominican Republic	Upper middle income	1996	143.108	70.44
Dominican Republic	Upper middle income	1997	144.718	72.5
Dominican Republic	Upper middle income	1998	145.786	73.25
Dominican Republic	Upper middle income	1999	146.319	73.87
Dominican Republic	Upper middle income	2000	146.481	72.82
Dominican Republic	Upper middle income	2001	147.289	72.44
Dominican Republic	Upper middle income	2002	147.786	72.58
Dominican Republic	Upper middle income	2003	147.548	76.88
Dominican Republic	Upper middle income	2004	146.162	82.69
Dominican Republic	Upper middle income	2005	144.237	85.19
Dominican Republic	Upper middle income	2006	141.948	85.44
Dominican Republic	Upper middle income	2007	139.869	85.68
Dominican Republic	Upper middle income	2008	137.279	86.12
Dominican Republic	Upper middle income	2009	134.509	87.15
Dominican Republic	Upper middle income	2010	131.711	87.67
Dominican Republic	Upper middle income	2011	128.947	87.42
Dominican Republic	Upper middle income	2012	126.294	90.87
Dominican Republic	Upper middle income	2013	123.454	95.53
Dominican Republic	Upper middle income	2014	121.011	98.91
Dominican Republic	Upper middle income	2015	118.922	101.34
Dominican Republic	Upper middle income	2016	117.243	100.34
Dominican Republic	Upper middle income	2017	115.966	97.6
Dominican Republic	Upper middle income	2018	115.286	94.97
Dominican Republic	Upper middle income	2019	114.748	92.71
Ecuador	Upper middle income	1990	164.146	69.73
Ecuador	Upper middle income	1991	160.039	72.43
Ecuador	Upper middle income	1992	156.135	69.49
Ecuador	Upper middle income	1993	152.477	65.68
Ecuador	Upper middle income	1994	149.081	62.31
Ecuador	Upper middle income	1995	146.09	58.66
Ecuador	Upper middle income	1996	143.222	58
Ecuador	Upper middle income	1997	141.09	52.53
Ecuador	Upper middle income	1998	139.75	51.76
Ecuador	Upper middle income	1999	139.822	50.76
Ecuador	Upper middle income	2000	140.508	49.42
Ecuador	Upper middle income	2001	141.689	46.56
Ecuador	Upper middle income	2002	143.367	50.66
Ecuador	Upper middle income	2003	145.387	51.55
Ecuador	Upper middle income	2004	146.294	51.14
Ecuador	Upper middle income	2005	147.173	52.36
Ecuador	Upper middle income	2006	149.951	52.07
Ecuador	Upper middle income	2007	153.302	51.02
Ecuador	Upper middle income	2008	156.508	49.77
Ecuador	Upper middle income	2009	159.454	47.89
Ecuador	Upper middle income	2010	161.983	47.37
Ecuador	Upper middle income	2011	164.317	45.53
Ecuador	Upper middle income	2012	165.736	45.81
Ecuador	Upper middle income	2013	164.139	46.09
Ecuador	Upper middle income	2014	161.596	46.33
Ecuador	Upper middle income	2015	158.626	45.8
Ecuador	Upper middle income	2016	155.613	46
Ecuador	Upper middle income	2017	153.063	46.29
Ecuador	Upper middle income	2018	150.261	46.11
Ecuador	Upper middle income	2019	146.857	44.93
Egypt	Lower middle income	1990	200.197	110.76
Egypt	Lower middle income	1991	200.604	107.71
Egypt	Lower middle income	1992	200.953	103.84
Egypt	Lower middle income	1993	201.262	103.96
Egypt	Lower middle income	1994	201.538	103.8
Egypt	Lower middle income	1995	201.84	100.53
Egypt	Lower middle income	1996	202.24	98.4
Egypt	Lower middle income	1997	202.757	98.16
Egypt	Lower middle income	1998	203.331	97.9
Egypt	Lower middle income	1999	203.974	96.1
Egypt	Lower middle income	2000	204.631	90.46
Egypt	Lower middle income	2001	205.45	93.46
Egypt	Lower middle income	2002	206.401	96.78
Egypt	Lower middle income	2003	207.422	101.88
Egypt	Lower middle income	2004	208.584	101.52
Egypt	Lower middle income	2005	209.945	98.75
Egypt	Lower middle income	2006	211.673	96.64
Egypt	Lower middle income	2007	213.606	95.15
Egypt	Lower middle income	2008	215.583	95.65
Egypt	Lower middle income	2009	217.73	95.85
Egypt	Lower middle income	2010	219.88	95.13
Egypt	Lower middle income	2011	222.094	93.27
Egypt	Lower middle income	2012	224.008	95.06
Egypt	Lower middle income	2013	225.994	92.27
Egypt	Lower middle income	2014	227.786	92.34
Egypt	Lower middle income	2015	229.277	94.83
Egypt	Lower middle income	2016	230.274	93.11
Egypt	Lower middle income	2017	230.885	89.17
Egypt	Lower middle income	2018	231.109	87.33
Egypt	Lower middle income	2019	231.078	85.72
El Salvador	Lower middle income	1990	76.0113	72.07
El Salvador	Lower middle income	1991	73.564	69.28
El Salvador	Lower middle income	1992	71.8527	68.7
El Salvador	Lower middle income	1993	70.9104	67.38
El Salvador	Lower middle income	1994	70.4612	65.4
El Salvador	Lower middle income	1995	70.4621	60.32
El Salvador	Lower middle income	1996	70.7859	56.61
El Salvador	Lower middle income	1997	71.4531	54.41
El Salvador	Lower middle income	1998	72.353	54.27
El Salvador	Lower middle income	1999	73.5887	48.12
El Salvador	Lower middle income	2000	75.0791	45.16
El Salvador	Lower middle income	2001	76.7476	42.72
El Salvador	Lower middle income	2002	78.5594	39.43
El Salvador	Lower middle income	2003	80.5096	38.99
El Salvador	Lower middle income	2004	82.2762	38.92
El Salvador	Lower middle income	2005	84.0571	37.93
El Salvador	Lower middle income	2006	85.8975	36.9
El Salvador	Lower middle income	2007	87.7682	35.55
El Salvador	Lower middle income	2008	89.4129	33.97
El Salvador	Lower middle income	2009	90.9362	35.14
El Salvador	Lower middle income	2010	92.1811	32.97
El Salvador	Lower middle income	2011	93.4306	33.43
El Salvador	Lower middle income	2012	94.4544	31.46
El Salvador	Lower middle income	2013	95.2997	32.98
El Salvador	Lower middle income	2014	96.0465	35.36
El Salvador	Lower middle income	2015	96.9709	35.39
El Salvador	Lower middle income	2016	97.5509	34.8
El Salvador	Lower middle income	2017	98.058	34.6
El Salvador	Lower middle income	2018	98.5288	34.37
El Salvador	Lower middle income	2019	98.8974	34.42
Equatorial Guinea	Upper middle income	1990	133.943	162.95
Equatorial Guinea	Upper middle income	1991	132.493	160.93
Equatorial Guinea	Upper middle income	1992	131.069	157.79
Equatorial Guinea	Upper middle income	1993	129.676	156.46
Equatorial Guinea	Upper middle income	1994	128.387	155.13
Equatorial Guinea	Upper middle income	1995	127.147	154.54
Equatorial Guinea	Upper middle income	1996	126.098	153.87
Equatorial Guinea	Upper middle income	1997	125.198	145.96
Equatorial Guinea	Upper middle income	1998	124.508	140.43
Equatorial Guinea	Upper middle income	1999	124.052	135.17
Equatorial Guinea	Upper middle income	2000	123.778	129.57
Equatorial Guinea	Upper middle income	2001	123.73	122.12
Equatorial Guinea	Upper middle income	2002	123.854	115.24
Equatorial Guinea	Upper middle income	2003	124.181	111.8
Equatorial Guinea	Upper middle income	2004	124.844	108.88
Equatorial Guinea	Upper middle income	2005	125.758	105.56
Equatorial Guinea	Upper middle income	2006	127.064	103.65
Equatorial Guinea	Upper middle income	2007	128.55	100.97
Equatorial Guinea	Upper middle income	2008	130.203	99.38
Equatorial Guinea	Upper middle income	2009	132.035	98.12
Equatorial Guinea	Upper middle income	2010	134.03	97.18
Equatorial Guinea	Upper middle income	2011	136.018	97.18
Equatorial Guinea	Upper middle income	2012	137.498	95.64
Equatorial Guinea	Upper middle income	2013	138.965	93.54
Equatorial Guinea	Upper middle income	2014	140.452	92.32
Equatorial Guinea	Upper middle income	2015	141.998	93.41
Equatorial Guinea	Upper middle income	2016	143.835	94.33
Equatorial Guinea	Upper middle income	2017	145.695	94.51
Equatorial Guinea	Upper middle income	2018	147.567	94.39
Equatorial Guinea	Upper middle income	2019	149.463	93.89
Eritrea	Low income	1990	81.0284	152.02
Eritrea	Low income	1991	80.4036	152.3
Eritrea	Low income	1992	79.8404	151.26
Eritrea	Low income	1993	79.2169	150.5
Eritrea	Low income	1994	78.4122	152.43
Eritrea	Low income	1995	77.5428	156.44
Eritrea	Low income	1996	76.5962	154.36
Eritrea	Low income	1997	75.6353	152.78
Eritrea	Low income	1998	74.7086	150.21
Eritrea	Low income	1999	73.6891	148.7
Eritrea	Low income	2000	72.6937	147.17
Eritrea	Low income	2001	71.8594	144.61
Eritrea	Low income	2002	71.0251	144.82
Eritrea	Low income	2003	70.2128	143.96
Eritrea	Low income	2004	69.3933	143.6
Eritrea	Low income	2005	68.2959	142.86
Eritrea	Low income	2006	67.2322	142.09
Eritrea	Low income	2007	66.0575	141.23
Eritrea	Low income	2008	64.9164	140.81
Eritrea	Low income	2009	63.8356	140.03
Eritrea	Low income	2010	62.9188	139.22
Eritrea	Low income	2011	63.0732	137.98
Eritrea	Low income	2012	63.3495	137.4
Eritrea	Low income	2013	63.5208	136.73
Eritrea	Low income	2014	63.754	135.85
Eritrea	Low income	2015	64.0121	135.66
Eritrea	Low income	2016	64.2947	134.45
Eritrea	Low income	2017	64.5882	133.67
Eritrea	Low income	2018	64.8886	133.14
Eritrea	Low income	2019	65.1967	132.43
Estonia	High income	1990	323.053	171.99
Estonia	High income	1991	319.712	176.91
Estonia	High income	1992	316.507	173.58
Estonia	High income	1993	313.625	181.73
Estonia	High income	1994	311.475	187.92
Estonia	High income	1995	310.118	175.25
Estonia	High income	1996	309.893	156.12
Estonia	High income	1997	310.691	152.06
Estonia	High income	1998	312.859	154.74
Estonia	High income	1999	316.235	144.68
Estonia	High income	2000	320.459	139.55
Estonia	High income	2001	325.011	137.92
Estonia	High income	2002	329.399	128.23
Estonia	High income	2003	333.691	120.07
Estonia	High income	2004	336.714	109.72
Estonia	High income	2005	338.186	100.91
Estonia	High income	2006	337.977	92.01
Estonia	High income	2007	335.573	83.14
Estonia	High income	2008	331.373	70.65
Estonia	High income	2009	325.747	61.68
Estonia	High income	2010	318.672	52.9
Estonia	High income	2011	310.451	49.64
Estonia	High income	2012	301.421	45.36
Estonia	High income	2013	292.085	41.87
Estonia	High income	2014	282.816	39.2
Estonia	High income	2015	274.503	36.5
Estonia	High income	2016	267.005	37.27
Estonia	High income	2017	260.493	38.45
Estonia	High income	2018	255.712	39.06
Estonia	High income	2019	252.055	39.37
Eswatini	Lower middle income	1990	120.93	154.25
Eswatini	Lower middle income	1991	118.752	152.93
Eswatini	Lower middle income	1992	116.628	149.71
Eswatini	Lower middle income	1993	114.517	145.95
Eswatini	Lower middle income	1994	112.582	145.01
Eswatini	Lower middle income	1995	110.863	146.85
Eswatini	Lower middle income	1996	109.372	148.6
Eswatini	Lower middle income	1997	107.96	147.34
Eswatini	Lower middle income	1998	106.627	150.62
Eswatini	Lower middle income	1999	105.393	153.94
Eswatini	Lower middle income	2000	104.482	161.64
Eswatini	Lower middle income	2001	103.745	166.24
Eswatini	Lower middle income	2002	102.179	171.11
Eswatini	Lower middle income	2003	100.027	173.09
Eswatini	Lower middle income	2004	98.0892	175.93
Eswatini	Lower middle income	2005	96.3014	177.56
Eswatini	Lower middle income	2006	94.5335	175.31
Eswatini	Lower middle income	2007	92.2482	173.92
Eswatini	Lower middle income	2008	90.1999	172.1
Eswatini	Lower middle income	2009	88.5119	169.77
Eswatini	Lower middle income	2010	87.1521	165.17
Eswatini	Lower middle income	2011	86.2668	160.08
Eswatini	Lower middle income	2012	85.9534	156.88
Eswatini	Lower middle income	2013	85.7069	153.15
Eswatini	Lower middle income	2014	85.4727	148.87
Eswatini	Lower middle income	2015	85.5685	145.31
Eswatini	Lower middle income	2016	85.6722	142.21
Eswatini	Lower middle income	2017	85.8113	139.51
Eswatini	Lower middle income	2018	85.98	137.75
Eswatini	Lower middle income	2019	86.1821	136.78
Ethiopia	Low income	1990	68.6017	151.89
Ethiopia	Low income	1991	66.4678	149.82
Ethiopia	Low income	1992	64.3513	149.09
Ethiopia	Low income	1993	62.3057	147.21
Ethiopia	Low income	1994	60.3556	144.72
Ethiopia	Low income	1995	58.538	142.49
Ethiopia	Low income	1996	56.7631	139.05
Ethiopia	Low income	1997	55.1754	136.59
Ethiopia	Low income	1998	53.8211	134.58
Ethiopia	Low income	1999	52.6871	132.03
Ethiopia	Low income	2000	51.7806	127.87
Ethiopia	Low income	2001	51.1045	123.75
Ethiopia	Low income	2002	50.6767	120.39
Ethiopia	Low income	2003	50.459	117.74
Ethiopia	Low income	2004	50.6047	115.45
Ethiopia	Low income	2005	50.9896	112.89
Ethiopia	Low income	2006	51.156	110.1
Ethiopia	Low income	2007	51.4082	107.14
Ethiopia	Low income	2008	51.7299	104.19
Ethiopia	Low income	2009	52.0549	101.37
Ethiopia	Low income	2010	52.4039	98.02
Ethiopia	Low income	2011	52.8819	96.83
Ethiopia	Low income	2012	53.4566	95.7
Ethiopia	Low income	2013	54.1418	94.29
Ethiopia	Low income	2014	55.0135	93.3
Ethiopia	Low income	2015	55.9728	92.72
Ethiopia	Low income	2016	57.0829	91.65
Ethiopia	Low income	2017	57.7165	90.78
Ethiopia	Low income	2018	58.2993	90.5
Ethiopia	Low income	2019	58.8538	90.18
Fiji	Upper middle income	1990	340.615	143.7
Fiji	Upper middle income	1991	337.393	145.62
Fiji	Upper middle income	1992	334.427	146.75
Fiji	Upper middle income	1993	331.724	148.42
Fiji	Upper middle income	1994	329.202	149.48
Fiji	Upper middle income	1995	326.789	150.66
Fiji	Upper middle income	1996	324.63	152.63
Fiji	Upper middle income	1997	322.784	152.25
Fiji	Upper middle income	1998	321.307	147.16
Fiji	Upper middle income	1999	320.113	151.02
Fiji	Upper middle income	2000	318.892	151.17
Fiji	Upper middle income	2001	317.327	143.5
Fiji	Upper middle income	2002	315.588	137.66
Fiji	Upper middle income	2003	311.141	135.11
Fiji	Upper middle income	2004	306.783	124.19
Fiji	Upper middle income	2005	302.16	119.87
Fiji	Upper middle income	2006	297.884	119.14
Fiji	Upper middle income	2007	293.868	116.36
Fiji	Upper middle income	2008	290.546	114.45
Fiji	Upper middle income	2009	288.063	110.8
Fiji	Upper middle income	2010	286.248	110.88
Fiji	Upper middle income	2011	284.814	110.27
Fiji	Upper middle income	2012	284.773	109.32
Fiji	Upper middle income	2013	284.64	109.08
Fiji	Upper middle income	2014	284.471	109.45
Fiji	Upper middle income	2015	284.657	109.49
Fiji	Upper middle income	2016	285.046	109.23
Fiji	Upper middle income	2017	285.625	109.16
Fiji	Upper middle income	2018	286.237	108.46
Fiji	Upper middle income	2019	286.811	107.72
Finland	High income	1990	302.77	84.62
Finland	High income	1991	300.611	81.67
Finland	High income	1992	298.019	80.29
Finland	High income	1993	295.162	78.82
Finland	High income	1994	291.94	74.01
Finland	High income	1995	288.713	72.71
Finland	High income	1996	285.453	70.07
Finland	High income	1997	282.4	68.28
Finland	High income	1998	279.184	65.14
Finland	High income	1999	275.567	62.96
Finland	High income	2000	271.262	61.06
Finland	High income	2001	266.35	58.75
Finland	High income	2002	261.456	57.49
Finland	High income	2003	256.303	55.6
Finland	High income	2004	251.472	53.36
Finland	High income	2005	246.88	50.89
Finland	High income	2006	242.526	48.72
Finland	High income	2007	238.412	47.3
Finland	High income	2008	234.791	45.68
Finland	High income	2009	231.535	44.69
Finland	High income	2010	228.73	43.55
Finland	High income	2011	226.024	42.28
Finland	High income	2012	223.68	41.55
Finland	High income	2013	221.162	40.62
Finland	High income	2014	218.664	39.59
Finland	High income	2015	216.75	38.51
Finland	High income	2016	215.223	37.88
Finland	High income	2017	214.291	37.94
Finland	High income	2018	214.496	37.83
Finland	High income	2019	214.896	37.69
France	High income	1990	379.426	61.5
France	High income	1991	376.846	58.41
France	High income	1992	373.764	55.39
France	High income	1993	370.36	53.32
France	High income	1994	367.218	50.83
France	High income	1995	364.228	49.7
France	High income	1996	361.495	48.55
France	High income	1997	358.972	46.6
France	High income	1998	357.195	45.44
France	High income	1999	355.409	44.03
France	High income	2000	353.342	42.24
France	High income	2001	351.111	41.03
France	High income	2002	348.827	40.02
France	High income	2003	346.122	38.78
France	High income	2004	343.697	35.77
France	High income	2005	341.641	34.49
France	High income	2006	339.939	33.09
France	High income	2007	338.872	31.77
France	High income	2008	338.351	31
France	High income	2009	338.149	30.16
France	High income	2010	338.034	29.23
France	High income	2011	337.965	28.38
France	High income	2012	338.129	27.8
France	High income	2013	338.491	26.68
France	High income	2014	338.837	25.49
France	High income	2015	339.13	25.41
France	High income	2016	339.521	24.56
France	High income	2017	339.99	24.52
France	High income	2018	340.29	24.48
France	High income	2019	340.202	24.54
Gabon	Upper middle income	1990	108.522	137.91
Gabon	Upper middle income	1991	108.692	135.63
Gabon	Upper middle income	1992	108.825	134.03
Gabon	Upper middle income	1993	108.971	132.73
Gabon	Upper middle income	1994	109.515	133.3
Gabon	Upper middle income	1995	110.162	134.36
Gabon	Upper middle income	1996	110.904	134.42
Gabon	Upper middle income	1997	111.794	132.01
Gabon	Upper middle income	1998	112.875	130.69
Gabon	Upper middle income	1999	114.216	129.79
Gabon	Upper middle income	2000	115.326	130.16
Gabon	Upper middle income	2001	116.095	129.6
Gabon	Upper middle income	2002	116.612	126.91
Gabon	Upper middle income	2003	116.942	126.89
Gabon	Upper middle income	2004	117.645	126.03
Gabon	Upper middle income	2005	118.392	123.04
Gabon	Upper middle income	2006	118.906	122.16
Gabon	Upper middle income	2007	119.378	120.05
Gabon	Upper middle income	2008	119.815	119.63
Gabon	Upper middle income	2009	120.236	117.02
Gabon	Upper middle income	2010	120.646	113.66
Gabon	Upper middle income	2011	121.039	112.14
Gabon	Upper middle income	2012	121.402	109.39
Gabon	Upper middle income	2013	122.02	106.74
Gabon	Upper middle income	2014	122.563	105.2
Gabon	Upper middle income	2015	122.754	104.78
Gabon	Upper middle income	2016	123.012	103.7
Gabon	Upper middle income	2017	123.221	102.95
Gabon	Upper middle income	2018	123.403	101.9
Gabon	Upper middle income	2019	123.54	100.84
Gambia	Low income	1990	188.842	109.69
Gambia	Low income	1991	186.921	109.14
Gambia	Low income	1992	184.756	110.03
Gambia	Low income	1993	182.323	107.49
Gambia	Low income	1994	179.619	106.77
Gambia	Low income	1995	176.711	111.23
Gambia	Low income	1996	173.239	106.67
Gambia	Low income	1997	169.423	106.63
Gambia	Low income	1998	165.519	108.9
Gambia	Low income	1999	161.645	112.47
Gambia	Low income	2000	157.893	108.88
Gambia	Low income	2001	154.195	107.11
Gambia	Low income	2002	150.683	109.27
Gambia	Low income	2003	147.386	110.65
Gambia	Low income	2004	144.461	116.11
Gambia	Low income	2005	141.869	117.48
Gambia	Low income	2006	139.426	116.52
Gambia	Low income	2007	136.752	116.14
[truncated: 4,122 more rows]
